# Supplementary material for: Ubiquitin and TFIIH-stimulated DDB2 dissociation drives DNA damage handover in nucleotide excision repair
Source: Nat Commun. 2020 Sep 28;11:4868. doi: 10.1038/s41467-020-18705-0 (PMC7522231; doi:10.1038/s41467-020-18705-0)
Supplement: Supplementary file 4 — Source Data [file 41467_2020_18705_MOESM4_ESM.zip › Source data file_20200706.xlsx]

## Sheet: Fig 1b, SF 6a
DDB2 immobile fraction		VH10 + GFP-DDB2
		siCTRL
		0 J
		0.919094	0.888125	1.01038	0.919114	0.909148	0.936512	0.923449	0.913093	0.888422	0.927142	0.874547	0.889739	0.876113	0.917271	0.877912	0.880453	0.903207	0.854882	0.862541	0.89679	0.890941	0.876085	0.908894	0.989282	0.915694	0.914783	0.922828	0.851674	0.879955	0.984061	0.996998	0.932465	0.905495	0.938194	0.917369	0.865964	0.863026	0.863026	0.904809	0.893562	0.959009	0.971283	0.974349	0.92657	0.970657	0.961946	0.902698	0.898258
		0.935703	0.879604	0.939527	0.911352	0.895273	0.93791	0.903974	0.922055	0.857871	0.950832	0.858606	0.989528	0.900967	0.864074	0.930988	0.940523	0.920163	0.848551	0.912934	0.846809	0.88367	0.968358	0.939737	0.956845	0.927837	0.909886	0.96552	0.977415	0.918712	0.908375	0.951863	0.889052	0.894877	0.908812	0.906196	0.888131	0.899252	0.899252	0.925092	0.911717	0.969135	1.0003	1.05928	0.997447	0.922289	0.974872	0.953119	1.0978
		0.893418	0.88676	0.901049	0.958317	0.941394	0.972383	0.878493	0.895485	0.899695	0.931995	0.873978	0.934551	0.873798	0.896586	0.922435	0.90104	0.943851	0.906053	0.910897	0.954851	0.90543	0.913404	0.93651	0.973485	0.923262	0.90179	0.898403	1.00014	0.916619	0.89262	0.956851	0.882354	0.934212	0.983456	0.874279	0.895046	0.946769	0.946769	0.920475	0.875171	0.968204	0.952368	0.92615	0.957207	0.946292	0.967196	0.981549	0.915353
		0.876253	0.887604	0.92444	0.935873	0.907322	0.949142	0.892179	0.943024	0.916241	0.931858	0.911945	0.975574	0.890684	0.858762	0.884392	0.938113	0.957035	0.891184	0.890448	0.889317	0.912019	0.896053	0.912832	0.928494	0.895534	0.882044	0.912875	0.947749	0.892279	0.883565	0.981734	0.927591	0.93026	0.954668	0.885212	0.925413	0.884265	0.884265	0.977006	0.891619	0.968872	0.915964	0.9033	0.892227	0.946382	0.959126	0.944874	0.94102
		0.903504	0.875381	0.964946	0.94862	0.91974	0.921807	0.868032	0.876322	0.894439	0.922769	0.860514	0.934076	0.87418	0.901199	0.876405	0.951748	0.928032	0.869153	0.928823	0.911528	0.931512	0.942516	0.913948	0.962375	0.918102	0.920401	0.91294	0.873937	0.887947	0.888661	0.963551	0.893293	0.989769	0.97417	0.881806	0.932768	0.860109	0.860109	0.930638	0.898109	0.922553	0.98329	0.917983	0.891506	0.98425	0.977891	0.923354	0.96556
		0.904879	0.903648	0.924138	0.931534	0.912502	0.923233	0.944269	0.900617	0.933221	0.931364	0.904596	0.922888	0.872891	0.894196	0.912275	0.942164	0.919875	0.92419	0.92511	0.890395	0.869385	0.863378	0.912272	0.993664	0.925653	0.962151	0.915616	0.957558	0.890816	0.901242	0.999988	0.928576	0.912376	0.954316	0.881643	0.923152	0.913567	0.913567	0.915098	0.924686	0.992521	0.975798	0.954644	0.921941	0.979618	0.932007	0.919416	0.962864
		0.900147	0.882848	0.964013	0.957091	0.91999	0.913928	0.914771	0.903892	0.901404	0.934396	0.900196	0.930031	0.906259	0.911228	0.892411	0.959364	0.922737	0.867899	0.876878	0.869889	0.910953	0.892882	0.930607	0.975965	0.917996	0.888508	0.942472	0.910799	0.872218	0.933566	0.96386	0.938784	0.898661	0.991445	0.907376	0.91287	0.87587	0.87587	0.963149	0.930965	0.940412	0.956501	0.955995	0.927087	1.03867	0.998308	0.880832	0.956394
		0.934106	0.857384	0.914019	0.971265	0.942652	0.951611	0.912803	0.966589	0.89945	0.928513	0.853112	0.978987	0.87568	0.875451	0.894718	0.870534	0.909489	0.870689	0.892286	0.94045	0.920863	0.908773	0.919918	0.918136	0.949358	0.906563	0.925249	0.913371	0.872758	0.915953	0.944675	0.902983	0.907645	1.0102	0.874905	0.929839	0.879466	0.879466	0.923774	0.89946	0.872375	0.960057	0.937298	0.904184	0.939467	0.968423	0.949532	1.00565
		0.911343	0.934713	0.930142	0.933369	0.919226	0.990751	0.926684	0.893495	0.901331	0.927338	0.892489	0.937668	0.881694	0.904421	0.899506	0.941548	0.91721	0.849117	0.890277	0.918959	0.929695	0.887972	0.888743	0.960702	0.908536	0.901083	0.926902	0.938115	0.894391	0.975581	0.941351	0.914559	0.853446	0.937546	0.918869	0.911113	0.865611	0.865611	0.961175	0.893154	0.940846	0.912012	0.953512	0.92296	1.05883	0.90422	0.877574	0.978736
		0.895388	0.877848	0.954206	0.936762	0.938158	0.920995	0.915641	0.902617	0.925091	0.889083	0.839206	0.979146	0.892704	0.924567	0.898358	0.891302	0.938401	0.877359	0.874522	0.868443	0.880897	0.901845	0.87153	0.959352	0.961083	0.922075	0.892501	1.00206	0.887302	0.929983	0.953317	0.909102	0.879	0.921461	0.958216	0.916204	0.88721	0.88721	0.91896	0.87259	0.965197	0.956613	0.941514	0.916462	1.02825	0.928368	0.929578	0.945798
		0.87365	0.87213	0.952849	0.957613	0.934259	0.940506	0.895377	0.914747	0.880566	0.911529	0.8738	0.984745	0.922508	0.925873	0.881226	0.904037	0.911063	0.865649	0.909197	0.888687	0.886028	0.941081	0.917896	0.958034	0.924319	0.945646	0.893995	0.914054	0.902263	0.897478	0.97048	0.932976	0.91334	1.0028	0.884883	0.916962	0.894322	0.894322	0.937113	0.872265	0.928437	0.985129	0.931878	0.925759	0.954363	0.92375	0.919892	0.980639
		0.943109	0.896869	0.984238	0.9075	0.916965	0.94577	0.894788	0.931549	0.866248	0.968581	0.879298	0.914767	0.868046	0.893266	0.874781	0.934342	0.931868	0.863625	0.923454	0.915641	0.930099	0.908364	0.873098	0.947838	0.917887	0.927623	0.936091	0.934178	0.887189	0.907361	0.942019	0.917431	0.907781	0.972337	0.870808	0.915368	0.913348	0.913348	0.95927	0.904431	0.96134	0.948396	0.945834	0.951154	0.906052	0.999857	0.975405	0.958296
		0.897906	0.891577	0.918584	0.981206	0.925616	0.886251	0.912505	0.93979	0.908608	0.94159	0.856804	0.901346	0.881342	0.917199	0.862975	0.907456	0.905142	0.866166	0.893216	0.895095	0.927694	0.917415	0.883284	0.992238	0.908991	0.920163	0.886572	0.893532	0.891418	0.881901	0.942343	0.900132	0.928355	0.952131	0.889971	0.876683	0.924465	0.924465	0.898588	0.870533	0.934876	0.990715	0.88288	0.963513	0.988549	0.975875	0.93569	0.982257
		0.894674	0.889705	0.934346	0.923517	0.888964	0.911666	0.95421	0.947896	0.923304	0.917412	0.884983	0.96146	0.891407	0.874777	0.86219	0.942637	0.923728	0.867721	0.942456	0.915117	0.90831	0.934194	0.936972	0.92073	0.951836	0.930898	0.910334	0.994329	0.876359	0.942193	0.962779	0.927964	0.898853	0.909955	0.88479	0.910577	0.851111	0.851111	0.921706	0.914104	0.919161	0.916969	0.945005	0.925147	0.928888	0.928616	0.973498	0.997441
		0.925766	0.871701	0.915475	0.925921	0.884386	0.889611	0.936621	0.943294	0.865806	0.947487	0.877569	0.981541	0.863601	0.866879	0.880584	0.88999	0.945962	0.852803	0.836194	0.898583	0.894106	0.922251	0.910007	0.958721	0.921551	0.884992	0.906351	0.984999	0.908528	0.906737	0.893273	0.926112	0.893071	0.934282	0.912691	0.934678	0.918278	0.918278	0.934923	0.895224	0.957591	0.964076	0.98115	0.933508	0.95963	0.950229	0.972403	0.970513
		0.896228	0.922376	0.973099	0.912942	0.903078	0.943298	0.918161	0.905008	0.897312	0.941457	0.831166	0.921806	0.905956	0.897657	0.915072	0.956978	0.961743	0.851613	0.889656	0.899732	0.882092	0.96915	0.928443	0.975816	0.923619	0.935903	0.911557	0.953906	0.886771	0.905021	0.934891	0.929471	0.879051	0.947973	0.900023	0.899712	0.88593	0.88593	0.914876	0.915545	0.956838	0.967808	0.903118	0.981673	0.928399	0.91401	0.894131	0.953697
		0.915304	0.889759	0.920815	0.881955	0.925981	0.933926	0.935873	0.909709	0.861581	0.928839	0.847206	0.931802	0.873255	0.870314	0.87803	0.900274	0.898392	0.904036	0.908086	0.829292	0.916168	0.87202	0.93001	1.02257	0.919449	0.921025	0.891977	0.938375	0.856027	0.933151	0.964304	0.913687	0.932393	0.970096	0.880528	0.87153	0.902119	0.902119	0.899647	0.899003	0.951682	0.983373	0.893195	0.918316	0.914118	0.954738	0.977204	0.970732
		0.965276	0.918837	0.866811	0.951986	0.92311	0.939033	0.907298	0.943817	0.861422	0.951218	0.896368	0.927122	0.870866	0.883612	0.900755	0.910966	0.903229	0.834092	0.921005	0.862244	0.870308	0.877004	0.904584	0.944266	0.939932	0.877409	0.903207	0.934975	0.903527	0.925519	0.962455	0.924039	0.89595	0.914359	0.92232	0.917215	0.866158	0.866158	0.921776	0.876014	0.888152	0.942024	0.931028	0.926555	0.975608	0.936132	0.93206	0.826768
		0.897033	0.90978	0.958965	0.946371	0.894193	0.925308	0.927382	0.91507	0.931293	0.929266	0.864324	0.938726	0.88103	0.872991	0.905454	0.908188	0.920126	0.863979	0.891157	0.925523	0.857116	0.908468	0.89643	0.9879	0.896779	0.919289	0.851484	0.928346	0.879711	0.873235	0.974744	0.917276	0.983801	0.883633	0.919334	0.909287	0.891297	0.891297	0.923022	0.872474	1.01875	0.9714	0.968521	0.896581	0.972097	0.93401	0.990362	0.984835
		0.922825	0.8978	0.934882	0.914347	0.881438	0.901329	0.878257	0.938499	0.851127	0.917839	0.840188	0.924907	0.853578	0.862151	0.88554	0.89123	0.929754	0.857522	0.871426	0.91452	0.901969	0.889392	0.901868	0.949734	0.902297	0.893047	0.912626	0.958018	0.894624	0.875764	0.970426	0.927239	0.919217	0.917438	0.882716	0.911047	0.905408	0.905408	0.889709	0.879272	0.937355	0.959405	1.02991	0.91442	0.966128	0.937632	0.982955	0.929057
		0.936856	0.885694	0.926915	0.913984	0.902137	0.940829	0.903501	0.943705	0.872855	0.927039	0.926158	0.957976	0.903484	0.874756	0.929832	0.876498	0.898024	0.912656	0.882433	0.911651	0.913005	0.898804	0.946066	0.94548	0.911885	0.936228	0.915573	0.978467	0.899066	0.927474	0.973853	0.919649	0.899423	0.948243	0.925021	0.874022	0.930613	0.930613	0.944305	0.940252	0.952936	0.93386	0.950264	0.907975	1.00361	0.880915	1.00607	0.99256
		0.895233	0.924203	0.947308	0.920904	0.918794	0.924223	0.93111	0.94663	0.922456	0.958468	0.864707	0.916801	0.883667	0.842905	0.949231	0.946432	0.939372	0.863249	0.877724	0.868077	0.870763	0.862175	0.946569	0.935997	0.935249	0.929853	0.894131	0.967982	0.905688	0.937096	0.940496	0.940447	0.889602	0.976175	0.867635	0.928643	0.867446	0.867446	0.861687	0.887478	0.957001	1.03487	0.946981	0.893555	0.905557	0.969182	0.958444	0.968217
		0.958296	0.90485	0.92585	0.913389	0.943169	0.94369	0.942263	0.902465	0.886633	0.933336	0.894087	0.910416	0.872256	0.926441	0.903124	0.87752	0.940758	0.853771	0.930798	0.945118	0.889911	0.915501	0.906775	0.961512	0.961493	0.909479	0.886617	1.04769	0.916015	0.898137	0.946776	0.876473	0.949887	0.964077	0.921212	0.913897	0.937404	0.937404	0.907332	0.916733	0.977699	0.990432	1.02099	0.960498	1.02075	0.937994	0.945734	0.907458
		0.904389	0.88752	0.912237	0.912832	0.901609	0.952377	0.884116	0.868566	0.892627	0.95089	0.861975	0.931861	0.88341	0.900229	0.882013	0.907253	0.908633	0.887927	0.902991	0.978024	0.91187	0.906409	0.928301	0.952834	0.943702	0.919178	0.889123	0.949837	0.875391	0.919853	0.960277	0.901824	0.915105	1.01487	0.833208	0.926361	0.886735	0.886735	0.91823	0.912924	0.941339	0.906322	0.979063	0.912549	0.998106	0.907015	0.983006	0.975366
		0.878337	0.912695	0.921909	0.935463	0.906374	0.960358	0.961384	0.939023	0.897945	0.959843	0.874	0.912677	0.885686	0.898545	0.884325	0.896104	0.886917	0.899698	0.915415	0.982778	0.86571	0.940379	0.904258	0.93453	0.927557	0.882196	0.895372	0.932202	0.893016	0.942082	0.962343	0.907652	0.900536	0.968319	0.8935	0.931874	0.937384	0.937384	0.903376	0.897876	0.912435	0.94357	0.942216	0.948967	0.985425	0.893963	0.919905	0.933576
		0.908002	0.917172	0.924431	0.936644	0.91545	0.908489	0.907638	0.981155	0.865799	0.923555	0.899232	0.963863	0.920198	0.931336	0.894865	0.928529	0.922515	0.868971	0.897288	0.968506	0.892337	0.882917	0.90997	0.980373	0.910883	0.885109	0.942774	0.981064	0.90735	0.941251	0.947224	0.914712	0.986599	0.988184	0.907784	0.884441	0.890921	0.890921	0.922107	0.876709	0.974224	0.920149	0.973704	0.913419	0.914378	0.894144	0.950387	1.00054
		0.875092	0.900659	0.962807	0.940669	0.894597	0.92322	0.923554	0.966959	0.872402	0.936691	0.875809	0.968317	0.877465	0.860411	0.873289	0.958523	0.9068	0.864749	0.92562	0.953301	0.901593	0.914806	0.90109	1.01365	0.917493	0.888834	0.879337	0.999687	0.874567	0.962076	0.944243	0.909084	0.880138	0.965881	0.941289	0.912883	0.878385	0.878385	0.899031	0.902383	0.981292	0.918371	0.968265	0.918019	0.976334	0.955416	0.960381	0.966392
		0.923567	0.888867	0.944133	0.910505	0.93519	0.941247	0.93969	0.944091	0.905369	0.932648	0.874546	0.976028	0.923341	0.891838	0.90363	0.906908	0.89303	0.867756	0.86695	0.908677	0.906768	0.893884	0.914112	1.01849	0.94687	0.952502	0.897086	0.986366	0.893404	0.923408	0.94802	0.92957	0.945685	0.937344	0.923676	0.889422	0.932431	0.932431	0.906398	0.877913	0.966474	0.929664	0.991947	0.940917	0.966848	0.913747	0.959815	0.993823
		0.90007	0.901405	0.965808	0.934463	0.908079	0.952125	0.929458	0.893696	0.860294	0.92335	0.851713	0.947539	0.910516	0.89497	0.908409	0.903598	0.933907	0.899584	0.85399	0.889413	0.920712	0.884386	0.940528	0.965024	0.934438	0.934982	0.941191	0.946159	0.891826	0.917476	0.93855	0.936136	0.920485	0.933588	0.887322	0.939865	0.965295	0.965295	0.915397	0.913996	1.00103	0.947438	0.992181	0.966257	0.960516	0.931111	0.971192	0.962447
		0.879012	0.856838	0.940856	0.955383	0.885244	0.931408	0.898542	0.975089	0.891311	0.916322	0.850166	0.97617	0.850778	0.878186	0.901147	0.867974	0.926548	0.864093	0.904857	0.960832	0.879999	0.896847	0.902866	0.958349	0.903629	0.902544	0.877545	0.893095	0.865024	0.904989	0.936011	0.899243	0.954164	0.893346	0.891209	0.922058	0.9432	0.9432	0.911903	0.890101	0.964566	0.980716	0.996955	0.963271	0.993652	0.957572	0.954538	0.938187
		0.908644	0.929077	0.954287	0.941758	0.880513	0.982216	0.946674	0.903818	0.878844	0.898547	0.880156	0.939504	0.862871	0.902843	0.889844	0.869165	0.928676	0.889198	0.92374	0.941269	0.90319	0.934826	0.882664	0.979949	0.924938	0.95832	0.9039	0.956265	0.847722	0.872341	0.973306	0.933271	0.926365	0.888212	0.898974	0.912386	0.893028	0.893028	0.941423	0.894202	0.968294	0.956446	0.994657	0.963453	1.06443	0.963166	0.931567	0.930818
		0.950024	0.878028	0.929143	0.948461	0.885784	0.988293	0.918785	0.93465	0.849238	0.900292	0.897665	0.973618	0.838813	0.914511	0.912035	0.934663	0.910697	0.884363	0.915317	0.92509	0.9104	0.915354	0.925461	0.97149	0.92633	0.893321	0.897795	0.9315	0.87598	0.953711	0.955327	0.909602	0.892758	1.02104	0.931064	0.918237	0.934385	0.934385	0.907915	0.898813	0.936497	0.978118	0.962312	1.00083	0.9755	0.911931	0.913973	1.04379
		0.921924	0.932704	0.944001	0.928421	0.886998	0.936274	0.936037	0.929994	0.845006	0.928735	0.877247	0.951495	0.897955	0.901129	0.932553	0.892217	0.94489	0.906359	0.927623	0.902362	0.878763	0.880916	0.859656	0.929079	0.918979	0.919984	0.923395	0.957566	0.908532	0.922796	0.930517	0.943302	0.936825	0.951312	0.928384	0.916737	0.890645	0.890645	0.933386	0.92332	1.01851	0.95807	0.928614	0.955642	0.951049	0.929489	0.9626	0.938895
		0.886678	0.899448	0.932065	0.922979	0.912103	0.940329	0.881619	0.929212	0.905823	0.96214	0.882449	0.933437	0.876987	0.941198	0.911133	0.965414	0.898869	0.890174	0.905384	0.896517	0.911893	0.893035	0.914124	0.911819	0.922909	0.903768	0.909815	0.930432	0.921022	0.912615	0.976221	0.936934	0.909172	0.984741	0.951677	0.920612	0.861774	0.861774	0.933184	0.919846	1.00108	0.976727	1.01228	0.903251	0.961516	0.921105	0.923961	1.02677
		0.885107	0.902312	0.911135	0.950918	0.864097	0.940057	0.862695	0.911086	0.885318	0.947746	0.880637	0.935469	0.914003	0.911433	0.906082	0.875584	0.938825	0.889355	0.859282	0.843674	0.91395	0.893036	0.872821	0.99502	0.969774	0.925264	0.921014	0.953284	0.904952	0.904621	0.955075	0.990845	0.930169	0.957946	0.910189	0.896551	0.927675	0.927675	0.913799	0.888166	0.907807	1.00583	1.00515	0.914712	0.983837	1.00249	0.933676	0.999583
		0.911039	0.949121	0.957706	0.900312	0.85992	0.932916	0.877545	0.878021	0.910732	0.9336	0.857408	0.993774	0.8842	0.887772	0.920146	0.873294	0.934241	0.880253	0.907392	0.931206	0.881583	0.929699	0.917498	1.00457	0.946168	0.904501	0.903669	0.951417	0.895505	0.889295	0.933886	0.914734	0.945992	1.00102	0.931027	0.932766	0.877164	0.877164	0.905279	0.888944	0.957005	0.923285	0.970774	0.936909	0.979188	0.902503	0.93204	1.00678
		0.89923	0.908118	0.947216	0.951899	0.932893	0.923219	0.904507	0.922757	0.909879	0.914029	0.856545	0.922293	0.901932	0.859013	0.868222	0.925679	0.905385	0.846403	0.961297	0.855426	0.872169	0.879732	0.945609	0.979505	0.922753	0.915681	0.919163	0.943349	0.925518	0.888179	0.926098	0.884522	0.861625	0.937848	0.903342	0.92217	0.90963	0.90963	0.955297	0.885861	0.965798	0.950172	0.98907	0.900232	0.951915	0.976439	0.969939	0.942501
		0.8962	0.907515	0.949068	0.903249	0.890422	0.938219	0.925226	0.959873	0.922362	0.92167	0.869241	0.940897	0.862964	0.866107	0.895494	0.923646	0.938137	0.873077	0.922272	0.868878	0.876486	0.863034	0.906328	0.98388	0.941451	0.952371	0.853129	0.915845	0.86188	0.91523	0.995097	0.90794	0.914834	0.915445	0.895404	0.947418	0.920865	0.920865	0.935702	0.905223	0.921678	0.902564	0.890555	0.959153	0.94421	0.931971	0.930868	0.946442
		0.893105	0.894681	0.952963	0.942396	0.873036	0.919822	0.875294	0.930168	0.927328	0.920069	0.8499	0.996495	0.930451	0.912433	0.919948	0.893188	0.917975	0.904294	0.977367	0.928256	0.861775	0.904155	0.889987	0.971866	0.930281	0.966629	0.931822	0.940393	0.914141	0.930831	0.930263	0.936758	0.937753	0.982355	0.879284	0.935688	0.928152	0.928152	0.893942	0.909612	0.961375	0.954975	1.01109	0.982214	0.942081	0.972459	0.943589	1.04074
		0.904363	0.899733	0.962198	0.912736	0.879532	0.864047	0.940219	0.890038	0.882496	0.941423	0.86016	0.921489	0.873154	0.887426	0.902665	0.914491	0.908071	0.87332	0.847323	0.798383	0.88533	0.869817	0.89617	0.960194	0.928907	0.913752	0.885802	0.944838	0.853287	0.87503	0.933383	0.91276	0.8709	0.948615	0.936726	0.958082	0.88444	0.88444	0.92767	0.893822	0.944832	0.921329	0.920871	0.941367	0.985691	0.903644	0.971246	1.02547
		0.910999	0.892369	1.02286	0.91822	0.889489	0.992375	0.898268	0.919744	0.919124	0.904824	0.885292	0.930617	0.859371	0.883063	0.875774	0.849462	0.912798	0.903371	0.892146	0.93871	0.899889	0.890474	0.907678	0.93323	0.944079	0.931562	0.912669	0.952938	0.879829	0.889077	0.972684	0.896312	0.884599	0.972925	0.901282	0.892037	0.917031	0.917031	0.927353	0.847472	0.950503	0.938796	0.938917	0.971261	1.02207	0.935149	0.938335	1.01006
		0.913462	0.87892	0.942766	0.906675	0.967685	0.979836	0.857438	0.930404	0.922376	0.904583	0.867554	0.974494	0.904025	0.907859	0.881782	0.906912	0.909091	0.86595	0.926408	0.854451	0.87683	0.908234	0.982191	0.972472	0.944721	0.8847	0.918203	0.888715	0.903448	0.938192	0.937284	0.935224	0.917551	0.924857	0.879392	0.920712	0.885226	0.885226	0.941475	0.892248	0.934363	0.961153	1.00118	0.940802	0.987187	0.986347	0.922477	0.990469
		0.898637	0.910188	0.902993	0.954034	0.940811	0.948965	0.896669	0.937901	0.914946	0.942708	0.850718	0.980641	0.889631	0.882824	0.894937	0.913184	0.910805	0.881544	0.95759	0.910892	0.892236	0.931645	0.880985	0.962372	0.922509	0.907103	0.930579	0.939521	0.853338	0.909517	0.921432	0.941239	0.885609	0.923363	0.870509	0.960189	0.928954	0.928954	0.908831	0.912668	0.926985	1.01454	0.9848	0.983947	0.913175	0.934571	0.96391	1.05043
		0.932782	0.907885	0.902943	0.917824	0.895042	0.938322	0.92121	0.918017	0.901562	0.918658	0.912935	0.91791	0.885798	0.8727	0.914587	0.894343	0.945413	0.893793	0.922525	0.85103	0.856131	0.92157	0.904285	0.953186	0.924842	0.895304	0.896933	0.982413	0.895617	0.916821	0.981882	0.939338	0.895193	0.992376	0.929526	0.969396	0.884574	0.884574	0.926221	0.943158	0.97158	0.943341	0.936843	0.861708	0.937526	0.950238	0.966037	0.996551
		0.897687	0.923577	0.953565	0.911634	0.901967	0.922253	0.936767	0.920373	0.917107	0.918376	0.858304	0.913935	0.894322	0.903702	0.942937	0.914384	0.916144	0.877164	0.900154	0.914801	0.912412	0.90506	0.920512	0.961153	0.914746	0.92807	0.893654	0.906037	0.87864	0.956201	0.969388	0.897251	0.956711	0.938096	0.873228	0.905828	0.949814	0.949814	0.936981	0.94856	0.893011	0.977848	1.02599	0.922444	0.956189	0.997721	0.918649	1.01917
		0.916844	0.886845	0.909054	0.95329	0.858285	0.941566	0.881592	0.93595	0.889486	0.927087	0.868771	0.9578	0.877963	0.90844	0.913604	0.914657	0.944912	0.878296	0.887132	0.923759	0.862864	0.886973	0.909523	0.940792	0.926287	0.887625	0.868816	0.964186	0.876801	0.924812	0.96092	0.936739	0.918736	0.981886	0.911042	0.874345	0.942616	0.942616	0.910123	0.926962	0.974571	0.936134	0.993553	0.924849	0.975589	0.904218	0.904951	0.984431
		0.907959	0.896224	0.923321	0.92026	0.942396	0.946178	0.900253	0.900803	0.915152	0.924058	0.866543	0.922686	0.847813	0.863323	0.922008	0.901395	0.925085	0.908048	0.905971	0.863819	0.897808	0.896576	0.940956	0.9688	0.946314	0.90526	0.875142	0.93574	0.890323	0.946706	0.963453	0.913828	0.907438	0.964173	0.906073	0.927807	0.880813	0.880813	0.917906	0.922369	0.964434	0.908236	1.00624	0.887321	0.937948	0.937748	0.929108	0.91414
		0.909212	0.905329	0.929036	0.976095	0.919777	0.916118	0.907319	0.910437	0.90125	0.923963	0.848463	0.952186	0.864385	0.885452	0.904293	0.95322	0.927466	0.893868	0.9161	0.864484	0.91751	0.870195	0.904234	0.929626	0.936184	0.935825	0.899738	0.938877	0.892237	0.890951	0.987635	0.92393	0.904948	0.933743	0.948072	0.92861	0.888355	0.888355	0.859126	0.878442	0.950251	0.953847	0.890065	0.94892	0.891469	0.984347	0.92355	1.04578
		0.937909	0.879714	0.890767	0.936073	0.916744	0.977991	0.916024	0.943057	0.864688	0.940766	0.864779	0.898615	0.915304	0.92103	0.904045	0.883961	0.923584	0.883081	0.900266	0.861988	0.884603	0.956676	0.936582	1.00141	0.901538	0.911404	0.925628	0.935093	0.873553	0.888767	0.992306	0.902024	0.914599	0.9554	0.900169	0.964692	0.865952	0.865952	0.88608	0.891203	0.930376	1.00883	0.958731	0.91649	1.02853	0.920838	0.920438	0.969475
		0.915461	0.915854	0.901669	0.944158	0.874864	0.962393	0.876384	0.909359	0.898577	0.895792	0.856501	1.00853	0.90424	0.913802	0.90355	0.878587	0.922702	0.929647	0.892056	0.905038	0.866002	0.89084	0.882358	0.94865	0.946228	0.90711	0.953937	0.940288	0.93548	0.912417	0.93922	0.901377	0.906394	0.945449	0.903028	0.89702	0.868866	0.868866	0.918776	0.862081	1.00229	0.989356	1.02845	0.914164	0.922492	0.95505	0.982119	0.964053
		0.926271	0.89018	0.92645	0.923053	0.918383	0.95545	0.905221	0.887009	0.934496	0.918413	0.861056	0.951104	0.880931	0.890184	0.914338	0.918202	0.896186	0.857217	0.91456	0.918327	0.87101	0.919554	0.90539	0.930536	0.939489	0.91	0.938537	0.905291	0.893783	0.928715	0.974886	0.923863	0.951524	0.946435	0.907711	0.916296	0.892386	0.892386	0.962607	0.89291	0.927397	1.02287	0.97653	0.906343	1.04633	0.962141	0.961215	0.949623
		0.857745	0.897446	0.904343	0.877757	0.932031	0.927132	0.91047	0.951568	0.892659	0.908744	0.899053	0.932411	0.882672	0.916786	0.938741	0.920275	0.924938	0.898013	0.922783	0.936398	0.890342	0.915743	0.877813	0.943927	0.912993	0.924005	0.942978	0.895233	0.862669	0.90387	0.948445	0.885749	0.903011	0.911239	0.902483	0.922656	0.92847	0.92847	0.936565	0.872492	0.97573	0.98377	0.971916	0.940553	1.00935	0.943397	0.921098	0.939897
		0.893623	0.914376	0.95696	0.908886	0.891924	0.944163	0.873061	0.901458	0.909804	0.913361	0.880326	0.916879	0.844176	0.90907	0.928727	0.913131	0.92099	0.91118	0.870449	0.966926	0.894298	0.936546	0.933247	0.963859	0.931827	0.898596	0.872214	0.954979	0.923783	0.950491	0.883741	0.895917	0.953323	0.870636	0.909596	0.896432	0.900892	0.900892	0.909464	0.910523	0.975889	0.985248	1.01581	0.951333	0.958831	0.921323	0.902795	1.04991
		0.930745	0.892199	0.929746	0.913185	0.910754	0.938015	0.921841	0.912048	0.950465	0.939571	0.917544	0.971866	0.903963	0.877003	0.911548	0.895299	0.931724	0.909188	0.895814	0.875965	0.875084	0.916	0.889918	0.962781	0.92684	0.894453	0.949856	0.893147	0.91064	0.953929	0.95083	0.916962	0.931342	0.946051	0.909405	0.89102	0.913592	0.913592	0.937641	0.860317	0.956572	0.936824	0.939065	0.973444	0.994583	0.967665	0.921108	0.967936
		0.920195	0.902733	0.922973	0.900123	0.925948	0.965074	0.922277	0.876508	0.933081	0.932624	0.930798	0.932081	0.869897	0.893244	0.905483	0.879403	0.917517	0.912824	0.854571	0.878884	0.895373	0.907542	0.917237	0.933508	0.925969	0.889654	0.912678	0.902234	0.916485	0.900815	0.936979	0.920381	0.913904	0.91961	0.929866	0.928812	0.950317	0.950317	0.931125	0.921037	0.939303	0.946349	0.9639	0.946099	0.925054	0.907059	0.934517	0.987872
		0.930689	0.937794	0.949826	0.920895	0.89911	0.927094	0.882485	0.935911	0.846654	0.879738	0.857429	0.958317	0.882352	0.938071	0.890016	0.885533	0.924693	0.884343	0.888232	0.883572	0.955299	0.916305	0.930424	0.974893	0.922977	0.927834	0.909989	0.949435	0.876898	0.965548	0.94043	0.925429	0.921813	0.953965	0.906681	0.891206	0.901689	0.901689	0.920406	0.927204	0.952483	0.991575	0.964086	0.89509	1.01277	1.00142	0.970037	0.929372
		0.884136	0.843954	0.949722	0.943735	0.945661	0.917052	0.92005	0.919849	0.901767	0.934119	0.91674	0.917346	0.870617	0.920245	0.888933	0.888354	0.889961	0.867993	0.928211	0.951909	0.898533	0.894052	0.891401	0.971866	0.93873	0.920564	0.887211	0.902421	0.88612	0.89423	0.955227	0.931066	0.956143	0.93511	0.880304	0.887413	0.874624	0.874624	0.900386	0.928537	0.944671	0.956354	0.934668	0.910793	0.859911	0.990833	0.935869	0.993111
		0.918205	0.917669	0.918257	0.92564	0.897558	0.93956	0.940626	0.917561	0.850676	0.939258	0.850698	0.912341	0.869294	0.921265	0.880405	0.901931	0.901642	0.911595	0.881842	0.900788	0.898023	0.923945	0.938465	0.980514	0.941238	0.922909	0.88461	0.911269	0.908666	0.931963	0.989541	0.952648	0.94706	0.942239	0.927036	0.908788	0.934912	0.934912	0.892985	0.906607	0.958864	0.981987	0.956798	0.947549	1.01093	0.945432	0.943643	1.00672
		0.899249	0.916393	0.967225	0.893805	0.917461	0.908086	0.925605	0.944343	0.909536	0.90276	0.871834	0.938263	0.886069	0.881432	0.929568	0.901654	0.894429	0.854134	0.896027	0.897611	0.870301	0.914453	0.888426	0.994621	0.910675	0.904333	0.919272	0.956808	0.889006	0.855565	0.977838	0.887415	0.902478	0.93213	0.925259	0.957342	0.945952	0.945952	0.896484	0.930914	0.915681	0.919223	1.02073	0.904508	0.990298	0.919549	0.953021	1.02903
		0.880809	0.91627	0.919499	0.92793	0.958687	0.905361	0.926396	0.860485	0.922547	0.919143	0.843383	0.939279	0.881184	0.894778	0.872526	0.897887	0.907603	0.870449	0.898683	0.940589	0.885483	0.870884	0.894281	0.969406	0.908288	0.896824	0.946632	0.971474	0.907693	0.943869	0.97927	0.948769	0.944201	0.964464	0.887151	0.951193	0.878315	0.878315	0.920928	0.908931	0.964631	0.914302	0.972831	0.916595	0.922832	0.956586	0.933875	1.01501
		0.908525	0.893877	0.949652	0.952425	0.951987	0.98161	0.899366	0.916693	0.924283	0.904211	0.854946	0.906385	0.880871	0.868531	0.903763	0.896758	0.909801	0.890466	0.941559	0.923501	0.925033	0.887079	0.943719	0.944371	0.928537	0.881507	0.901219	0.907191	0.871548	0.914149	0.945082	0.918235	0.895392	0.946555	0.888322	0.91051	0.932295	0.932295	0.888531	0.909425	0.993734	0.975916	1.00112	0.92408	0.972589	0.917147	0.922341	0.938198
		0.915139	0.8907	0.932864	0.926718	0.919455	0.931759	0.855531	0.912377	0.922193	0.928533	0.87813	0.948278	0.870824	0.892462	0.914152	0.844333	0.925827	0.866522	0.889721	0.889037	0.8883	0.864767	0.872656	0.936477	0.91857	0.902595	0.912793	0.921144	0.848912	0.868137	0.972791	0.929358	0.89866	0.972915	0.874568	0.933464	0.915255	0.915255	0.895557	0.916431	0.95603	0.977421	0.918789	0.949584	1.01845	0.988835	0.985566	0.985339
		0.958565	0.875123	0.955998	0.952321	0.957235	0.922141	0.924848	0.923917	0.970303	0.902328	0.862592	0.91438	0.884594	0.866087	0.93854	0.891542	0.946522	0.89098	0.861816	0.931903	0.899163	0.929716	0.908307	0.993906	0.925788	0.938735	0.93437	0.931078	0.945366	0.907823	0.971822	0.893967	0.933782	0.993921	0.90227	0.864495	0.927497	0.927497	0.896281	0.894625	0.954331	0.935248	0.926025	0.936968	0.940612	0.928326	0.952089	1.00479
		0.938594	0.915317	0.920488	0.947398	0.874922	0.982202	0.90352	0.928213	0.916103	0.937437	0.866436	0.915366	0.876571	0.891456	0.927914	0.909665	0.93373	0.872781	0.923007	0.959878	0.88381	0.936511	0.950468	0.963801	0.911918	0.922705	0.914001	0.961034	0.920202	0.903187	1.00695	0.956927	0.903288	0.923673	0.883206	0.901022	0.930139	0.930139	0.905703	0.899084	0.945668	0.969201	0.971188	0.911347	0.962489	0.927839	0.9029	0.966776
		0.915939	0.893624	0.952135	0.943409	0.903531	0.883075	0.914627	0.938067	0.919402	0.893284	0.879488	0.890981	0.883752	0.88362	0.892851	0.948456	0.904353	0.912452	0.839166	0.890045	0.871594	0.876628	0.909414	0.955434	0.928863	0.940429	0.881419	0.884666	0.904894	0.940981	0.976896	0.885462	0.921711	0.908537	0.898351	0.944263	0.911616	0.911616	0.927602	0.927587	1.03534	0.92245	0.917605	0.935806	0.995273	0.937063	0.931235	1.04621
		0.908969	0.884129	0.92809	0.917165	0.898315	0.965873	0.918224	0.908918	0.929942	0.895916	0.884804	0.932454	0.880168	0.871434	0.888356	0.921751	0.935174	0.91556	0.901625	0.911409	0.932828	0.872358	0.914655	0.942186	0.95214	0.890836	0.918595	0.942968	0.917012	0.901667	0.935022	0.937824	0.899275	0.964619	0.885855	0.948442	0.968289	0.968289	0.899233	0.881278	0.960708	0.991763	0.935879	0.935193	1.01215	0.988197	0.980165	0.968161
		0.879757	0.893674	0.958306	0.907135	0.911135	0.924012	0.882191	0.92882	0.865432	0.948109	0.886001	0.912304	0.887724	0.865915	0.916978	0.925618	0.929125	0.858641	0.907494	0.87796	0.883305	0.883112	0.921728	1.00815	0.907323	0.912459	0.9079	0.896847	0.886072	0.907673	0.967167	0.916112	0.925963	0.975733	0.874075	0.888087	0.907914	0.907914	0.902718	0.943553	0.858575	0.929826	0.938073	0.932016	0.953999	0.947535	0.912665	0.954574
		0.93041	0.913101	0.903472	0.916249	0.894298	0.902028	0.89016	0.941369	0.896778	0.906507	0.887485	0.945358	0.901574	0.894944	0.991503	0.900568	0.922535	0.860903	0.931651	0.848249	0.899441	0.893029	0.896071	0.931516	0.910669	0.909404	0.909699	0.976829	0.888735	0.902039	0.969821	0.954145	0.932148	0.933694	0.933937	0.913421	0.903934	0.903934	0.870568	0.887252	0.938622	0.979905	1.00374	0.931855	0.936276	0.931812	0.943008	0.990674
		0.902358	0.92172	0.968835	0.892472	0.893957	0.968827	0.910465	0.901451	0.901087	0.913909	0.869646	0.878168	0.882333	0.885229	0.883524	0.868804	0.909501	0.879836	0.917957	0.909421	0.878625	0.930475	0.881588	0.942351	0.915504	0.971403	0.94293	0.935947	0.874578	0.912869	0.94008	0.919879	0.912915	1.00132	0.923215	0.925128	0.906405	0.906405	0.912215	0.957245	0.94729	0.938049	0.90496	0.997816	0.99328	0.965746	0.93994	0.942067
		0.893814	0.918206	0.983504	0.892752	0.91893	0.934406	0.94379	0.907692	0.885943	0.8699	0.859819	0.947373	0.870282	0.871128	0.926247	0.931612	0.90669	0.853023	0.909626	0.884734	0.899668	0.902354	0.925193	1.00916	0.918395	0.920217	0.910927	0.893866	0.892844	0.936133	0.961351	0.943343	0.923975	0.932705	0.913519	0.891827	0.911335	0.911335	0.90433	0.894846	0.951676	0.967044	1.00857	0.924218	0.939492	0.943447	0.90174	0.943755
		0.901531	0.902149	0.930772	0.913566	0.88178	0.926905	0.917052	0.940778	0.937512	0.925824	0.898406	0.942407	0.892803	0.861298	0.904567	0.92986	0.924798	0.850062	0.922997	0.869042	0.889735	0.943395	0.880375	0.995442	0.957678	0.955426	0.911088	0.950161	0.875578	0.926788	0.951606	0.897881	0.917678	0.93143	0.894679	0.897859	0.877162	0.877162	0.885321	0.890142	0.970826	0.955636	0.959491	0.931974	1.04024	0.91884	0.954794	0.900415
		0.888613	0.936399	0.990384	0.915979	0.901265	0.920731	0.92084	0.901809	0.873666	0.89288	0.869044	0.914008	0.884861	0.884097	0.932589	0.92594	0.928977	0.877938	0.91636	0.892638	0.85733	0.872708	0.88996	0.983738	0.908216	0.912697	0.924685	0.918554	0.854524	0.924572	0.980919	0.906109	0.90116	0.914364	0.924444	0.898982	0.887174	0.887174	0.921927	0.910956	0.932963	0.995922	0.972919	0.925312	0.996443	0.942339	0.932501	0.94076
		0.932706	0.900637	0.935744	0.959746	0.901083	0.948373	0.916846	0.92562	0.881596	0.917837	0.822591	0.924514	0.872385	0.894345	0.917655	0.912618	0.927907	0.921056	0.893198	0.894354	0.877732	0.881347	0.909151	0.954547	0.911474	0.901449	0.926708	0.900262	0.859444	0.887801	0.965573	0.939974	0.923514	0.981393	0.908142	0.915	0.912323	0.912323	0.941907	0.904629	0.963663	0.95013	0.930159	0.978012	0.960014	0.990286	0.91649	0.943583
		0.937605	0.923466	0.938246	0.917261	0.902661	0.908329	0.948085	0.928282	0.903019	0.89984	0.92407	0.949439	0.860536	0.847108	0.892627	0.908971	0.930837	0.929406	0.927678	0.821157	0.87332	0.925745	0.923376	0.977406	0.893045	0.902678	0.918976	0.918056	0.910545	0.936513	0.984235	0.929683	0.919928	0.991876	0.910725	0.917213	0.870171	0.870171	0.956824	0.924583	0.953747	0.964621	0.945626	0.975238	0.980645	0.910788	0.858188	1.05078
		0.933417	0.937507	0.955492	0.964207	0.865509	0.965021	0.944175	0.869802	0.914912	0.924445	0.883608	0.973758	0.868143	0.889721	0.927059	0.91139	0.935756	0.902152	0.931417	0.877752	0.881402	0.889041	0.941935	0.96556	0.914039	0.892123	0.892978	0.938381	0.879757	0.909381	0.972423	1.00486	0.944521	0.991801	0.890121	0.902065	0.91076	0.91076	0.927692	0.886943	0.923743	0.879216	0.936396	0.8912	0.998286	0.936144	0.909244	0.925773
		0.914987	0.933954	0.921737	0.950872	0.846675	0.932513	0.926459	0.854087	0.89327	0.924917	0.859559	0.973627	0.874113	0.886403	0.939035	0.944094	0.927126	0.911717	0.909944	0.921028	0.88119	0.885149	0.956456	0.96255	0.928544	0.896061	0.892836	0.967238	0.93031	0.931261	0.918053	0.926782	0.922919	0.960905	0.897909	0.923601	0.881956	0.881956	0.884254	0.953838	0.938198	0.995701	0.945619	0.957253	0.951843	0.978713	0.966714	0.955311
		0.908062	0.904945	0.968477	0.937007	0.877698	0.947044	0.9051	0.903644	0.856801	0.920228	0.846841	0.932377	0.83028	0.936657	0.943536	0.9345	0.932768	0.917473	0.876146	0.889762	0.892467	0.892378	0.947014	0.943085	0.938262	0.952855	0.902653	0.955619	0.862461	0.903373	0.986643	0.921033	0.918401	0.984886	0.925129	0.950324	0.890598	0.890598	0.906194	0.944047	0.961999	0.927629	0.98378	0.952576	1.03022	0.96694	0.938345	0.92602
		0.883596	0.906643	0.944501	0.943434	0.895916	0.956321	0.897538	0.918036	0.869615	0.913686	0.872481	0.914241	0.877867	0.876429	0.961464	0.940016	0.92326	0.901275	0.89177	0.891836	0.870233	0.908973	0.926641	0.932505	0.909996	0.895899	0.889316	0.967627	0.899367	0.966318	0.946937	0.946379	0.889587	0.96176	0.910772	0.949943	0.899518	0.899518	0.965595	0.920785	0.928421	0.936581	0.953566	0.990843	0.926568	1.00184	0.95611	0.983829
		0.894589	0.935642	0.979544	0.925439	0.902628	0.896225	0.940385	0.930393	0.857618	0.915254	0.884321	0.977118	0.871476	0.88622	0.878546	0.951158	0.957373	0.921492	0.905758	0.849223	0.883336	0.859196	0.905508	0.965406	0.92455	0.84866	0.891421	0.976883	0.893994	0.93192	0.969335	0.909889	0.89279	0.980627	0.904233	0.883078	0.911062	0.911062	0.904401	0.899205	0.944329	0.959394	1.02772	0.954965	0.900008	0.973058	0.918981	0.979803
		0.927589	0.912734	0.947383	0.902225	0.933727	0.954278	0.932233	0.96834	0.937246	0.913585	0.832599	0.951716	0.881161	0.922206	0.917738	0.905662	0.947577	0.913403	0.866088	0.90726	0.894086	0.898478	0.896405	0.972463	0.890825	0.864406	0.916383	0.956687	0.91283	0.892488	0.972036	0.909558	0.91934	0.963244	0.860677	0.893524	0.93391	0.93391	0.943909	0.881199	0.914803	1.02964	0.97519	0.930418	0.997273	0.955932	0.960495	0.959142
		0.914218	0.898467	0.919915	0.925243	0.895286	0.980431	0.880684	0.958805	0.890876	0.945982	0.85865	0.954708	0.857014	0.874732	0.936092	0.910132	0.916387	0.919041	0.895548	0.897325	0.860839	0.85674	0.912459	0.996149	0.934035	0.89549	0.864789	0.936633	0.896789	0.89511	0.966795	0.926169	0.899471	0.94322	0.946616	0.932848	0.881779	0.881779	0.937307	0.898738	0.975082	0.953378	1.00477	0.966943	0.969214	0.956198	0.971497	1.02095
		0.851971	0.901791	0.941198	0.908113	0.872317	0.916748	0.929419	0.928647	0.891506	0.935198	0.829237	0.942858	0.883681	0.909701	0.882324	0.904094	0.918883	0.868225	0.945249	0.918394	0.87827	0.88806	0.906024	0.93859	0.911418	0.900186	0.90367	0.928334	0.907954	0.919311	0.951343	0.946704	0.879263	0.938568	0.900675	0.926163	0.947349	0.947349	0.914691	0.881684	0.983206	0.939853	0.97207	0.919686	1.02075	0.924124	0.909421	0.933067
		0.918797	0.904425	0.986334	0.917892	0.911803	0.940995	0.91825	0.867571	0.852544	0.912511	0.853801	0.918773	0.863535	0.959079	0.91163	0.926163	0.921374	0.871026	0.901157	0.920768	0.841552	0.875862	0.933997	0.983169	0.932359	0.917433	0.930314	0.920849	0.890559	0.911747	0.923359	0.945432	0.905305	0.953175	0.94152	0.932598	0.877303	0.877303	0.924792	0.903988	0.911712	0.973669	1.00054	0.938306	1.00478	0.922115	0.917701	0.981698
		0.909157	0.918825	0.904942	0.959957	0.957635	0.975585	0.919221	0.886563	0.962412	0.897416	0.820846	0.950737	0.86358	0.880645	0.899564	0.94057	0.897957	0.892271	0.927976	0.858854	0.876037	0.862885	0.895733	0.940178	0.953688	0.893172	0.89156	0.913923	0.897115	0.92586	0.948891	0.916833	0.899204	0.963351	0.882225	0.949688	0.871279	0.871279	0.916889	0.871325	0.982635	0.932802	0.961882	0.959782	0.997506	0.930485	0.924116	1.0703
		0.902854	0.904612	0.998112	0.904441	0.872819	0.901195	0.903889	0.922289	0.879722	0.902077	0.855358	0.93655	0.901871	0.900876	0.910652	0.92844	0.911012	0.901065	0.929517	0.903852	0.91027	0.894767	0.904006	0.946653	0.926712	0.920637	0.948334	1.02475	0.925039	0.960151	0.963167	0.968987	0.922016	0.907965	0.88969	0.908439	0.903998	0.903998	0.915502	0.89311	0.935969	0.953883	0.976721	0.961546	0.866454	0.929048	0.91926	0.995503
		0.900175	0.893537	0.930397	0.927089	0.917043	0.943477	0.931165	0.940968	0.920096	0.913116	0.870302	0.932506	0.894324	0.896984	0.869249	0.913795	0.90876	0.893434	0.919386	0.865252	0.872515	0.886968	0.931875	0.979651	0.920629	0.904209	0.901121	0.895872	0.861379	0.893288	0.989142	0.923126	0.952419	0.940428	0.914436	0.908952	0.892002	0.892002	0.94153	0.910171	0.899377	0.93565	0.959776	0.869703	1.04089	0.926569	0.931415	0.969252
		0.95646	0.942265	0.905902	0.93405	0.962821	0.929023	0.86732	0.926026	0.893233	0.925293	0.882357	0.916472	0.884621	0.883217	0.863081	0.918606	0.901045	0.862519	0.899514	0.930834	0.863193	0.929898	0.918074	0.946006	0.931587	0.8781	0.934788	0.942279	0.898086	0.893717	0.997581	0.94565	0.875764	0.96104	0.953683	0.925634	0.915323	0.915323	0.949124	0.910272	0.958165	0.954605	0.984369	0.945869	0.995221	0.927192	0.902561	1.00151
		0.907304	0.925653	0.955833	0.939581	0.891579	0.953068	0.882408	0.916467	0.896265	0.910985	0.895345	0.951557	0.871855	0.879293	0.884961	0.928216	0.938953	0.896523	0.929859	0.880157	0.872426	0.871176	0.917476	0.976694	0.909637	0.923005	0.946617	0.961224	0.874167	0.922588	0.950842	0.90903	0.892921	0.902311	0.894063	0.906257	0.941294	0.941294	0.920846	0.921902	0.95964	0.980716	0.970537	0.942363	1.05967	0.961123	0.934157	0.959111
		0.880173	0.934975	0.9687	0.918734	0.885014	0.926279	0.892347	0.902519	0.927346	0.959798	0.872574	0.954238	0.853898	0.910649	0.912106	0.905375	0.915912	0.900466	0.902505	0.899901	0.867852	0.885162	0.936305	0.930932	0.926524	0.898536	0.950541	0.916298	0.86786	0.939098	0.958231	0.912415	0.887206	0.974096	0.92367	0.90902	0.954919	0.954919	0.942938	0.874198	0.954381	0.954739	0.977596	0.962561	0.869975	0.958932	0.927737	0.971996
		0.896936	0.878399	0.92436	0.895554	0.921581	0.964394	0.90268	0.926106	0.894218	0.93603	0.862267	1.00145	0.908024	0.899808	0.884623	0.93518	0.950891	0.91389	0.908901	0.872013	0.89259	0.919046	0.918402	0.97194	0.935857	0.902601	0.898481	0.937878	0.879194	0.92722	0.96189	0.936616	0.903691	0.932356	0.893704	0.907259	0.906555	0.906555	0.919828	0.907962	0.955974	0.986999	0.920763	0.945575	0.949184	0.921487	0.972223	0.968631
		0.911402	0.917627	0.873054	0.958678	0.965003	0.975597	0.91299	0.928114	0.947795	0.891052	0.87446	0.891783	0.900681	0.874404	0.863459	0.881436	0.898972	0.856725	0.877032	0.883831	0.862368	0.916276	0.90853	0.988239	0.909563	0.916848	0.915033	0.945484	0.911115	0.8937	0.930834	0.884573	0.91508	0.917359	0.934315	0.939225	0.892428	0.892428	0.946155	0.912233	0.964891	1.01628	0.973371	0.952631	1.01829	0.92202	0.959406	1.00049
		0.921942	0.928487	0.960036	0.891587	0.904532	0.948083	0.936715	0.933527	0.929339	0.90767	0.88243	0.914765	0.868844	0.894696	0.908508	0.92595	0.940838	0.891541	0.893813	0.869062	0.884902	0.900442	0.932223	0.991957	0.916589	0.920076	0.936079	0.979102	0.891273	0.948582	0.975058	0.914571	0.895953	0.946281	0.940246	0.933349	0.93385	0.93385	0.93495	0.918327	0.914273	0.906585	0.936757	0.927575	0.978522	0.890614	0.969434	0.921649
		0.852993	0.87771	0.958035	0.890483	0.901107	0.948391	0.922637	0.956932	0.90513	0.930852	0.883176	0.937168	0.870189	0.916006	0.88983	0.932026	0.916041	0.886702	0.885403	0.958516	0.887975	0.917029	0.927901	1.02493	0.926114	0.870202	0.937919	0.935909	0.90115	0.920309	0.95332	0.906764	0.900658	0.964001	0.937747	0.900718	0.92668	0.92668	0.898009	0.895976	1.07595	0.980572	0.937031	0.934889	0.971494	0.941324	1.00575	0.974905
		0.914597	0.955169	0.936564	0.931242	0.925003	0.997284	0.920915	0.921769	0.972187	0.883671	0.821941	0.899646	0.892175	0.901306	0.883566	0.919758	0.958437	0.857372	0.888433	0.932208	0.885902	0.895029	0.911191	0.981555	0.892783	0.887051	0.861803	0.939234	0.882223	0.95535	0.959177	0.937834	0.960393	0.996464	0.903753	0.898943	0.900501	0.900501	0.934742	0.880093	0.993311	0.961908	0.950465	0.953041	0.949599	0.931948	0.897384	0.997009
		0.93283	0.951339	0.948351	0.924521	0.887101	0.986934	0.919353	0.916528	0.871526	0.944412	0.885754	0.91943	0.886811	0.881598	0.859903	0.876545	0.9053	0.893693	0.892899	0.888302	0.893245	0.881734	0.890783	0.873539	0.92837	0.919099	0.891588	0.953634	0.896192	0.912648	0.956481	0.90734	0.913221	0.983065	0.898176	0.918795	0.902738	0.902738	0.930019	0.890509	0.946903	0.947982	1.00694	0.911511	0.976892	0.949576	0.937043	0.943272
		0.959799	0.902563	0.967152	0.959783	0.942008	0.941578	0.93194	0.89365	0.891768	0.929285	0.867766	0.962568	0.89523	0.910074	0.892165	0.925374	0.914707	0.915418	0.927428	0.869493	0.860534	0.910098	0.914546	0.918224	0.92798	0.868199	0.939154	0.976585	0.914808	0.919253	0.959968	0.905943	0.93286	0.945901	0.951603	0.888454	0.931357	0.931357	0.934324	0.944106	0.960517	1.00631	0.931058	0.918932	0.986508	0.978997	0.963431	0.953834
		0.858493	0.929853	0.968467	0.894024	0.899127	0.944176	0.97929	0.988872	0.858795	0.897131	0.86605	0.964877	0.88507	0.907856	0.956989	0.907943	0.927445	0.887735	0.877001	0.912529	0.877251	0.885228	0.945948	0.928863	0.902417	0.916028	0.932288	0.954416	0.88435	0.903614	1.00725	0.936555	0.913626	0.940065	0.915619	0.937023	0.935336	0.935336	0.931027	0.883072	0.95507	0.909193	0.89789	0.925923	0.981949	0.883445	0.962922	1.00014
		0.938353	0.948181	0.951865	0.884552	0.855106	0.933857	0.941758	0.949043	0.933447	0.912086	0.876397	0.910892	0.863814	0.857614	0.901131	0.908704	0.898188	0.857859	0.91226	0.89695	0.872224	0.932384	0.888061	0.959826	0.911379	0.941067	0.899117	0.916839	0.922569	0.922221	0.954385	0.859816	0.92401	0.963857	0.898062	0.94095	0.838854	0.838854	0.90347	0.902635	0.958475	0.919103	1.01545	0.954643	0.960676	0.973142	0.925784	1.00906
		0.905259	0.892389	0.936684	0.931763	0.924513	0.941993	0.91708	0.933841	0.879988	0.948457	0.870203	0.927449	0.883983	0.885453	0.860368	0.914853	0.901832	0.857806	0.912066	0.927399	0.850812	0.865665	0.910362	0.908543	0.923437	0.923024	0.876547	0.939951	0.868529	0.910733	0.951608	0.924661	0.943178	0.986813	0.870459	0.901448	0.906192	0.906192	0.962528	0.913325	0.952211	0.936949	0.943058	0.976027	1.0461	0.969954	0.915654	0.945433
		0.907545	0.93057	0.928798	0.915645	0.904368	0.917549	0.933924	0.894638	0.895007	0.93301	0.874213	0.879137	0.885944	0.850109	0.93971	0.908142	0.931761	0.864119	0.894248	0.898077	0.887314	0.875585	0.91409	0.908608	0.912152	0.969982	0.936545	0.895875	0.890373	0.953021	0.936432	0.918962	0.88611	0.971448	0.91196	0.922184	0.869525	0.869525	0.931234	0.954007	1.00343	0.908622	0.978029	0.904804	0.930657	0.90503	0.956585	0.956406
		0.899486	0.89986	0.957861	0.927729	0.865525	0.88216	0.907115	0.924298	0.873272	0.892542	0.872359	0.925956	0.873837	0.88026	0.932769	0.900382	0.934547	0.872371	0.856569	0.936581	0.858518	0.925684	0.914713	0.989763	0.914782	0.943887	0.891819	0.914085	0.911459	0.921707	0.969544	0.899766	0.904675	0.993084	0.901652	0.959974	0.8602	0.8602	0.937006	0.925876	0.941702	0.932898	0.913479	0.957109	0.969426	0.931575	0.940604	0.942477
		0.859105	0.912557	0.897278	0.956462	0.86866	0.969688	0.913962	0.898406	0.860132	0.939049	0.918398	0.965737	0.87392	0.909504	0.907163	0.911628	0.943509	0.886212	0.938392	0.927588	0.904713	0.865204	0.944055	0.942644	0.942087	0.891994	0.916792	0.886631	0.882786	0.876219	0.941091	0.896326	0.895579	0.952248	0.912061	0.893511	0.861056	0.861056	0.953633	0.939037	0.92211	0.989481	0.942686	0.931781	0.962565	0.952123	0.953101	0.995877
		0.895484	0.898143	0.925231	0.928052	0.877981	0.925906	0.899726	0.922914	0.84058	0.876102	0.889368	0.944062	0.865696	0.890933	0.933814	0.881323	0.936697	0.881254	0.895807	0.884387	0.892595	0.906226	0.91555	0.97204	0.967448	0.955432	0.913522	0.963328	0.909962	0.903026	0.946467	0.918792	0.874401	0.955715	0.885361	0.948046	0.895808	0.895808	0.943766	0.890552	0.951306	0.94749	0.977703	0.917073	0.96886	0.94827	0.943845	1.00551
		0.900542	0.877548	0.928538	0.923432	0.914864	0.990666	0.899617	0.949699	0.887174	0.919471	0.873945	0.952533	0.892909	0.91918	0.895678	0.876139	0.930874	0.930643	0.901661	0.928881	0.874159	0.918443	0.906942	0.991431	0.944908	0.896327	0.87738	0.963981	0.905401	0.928541	0.956592	0.929388	0.880997	0.973534	0.91814	0.89899	0.93853	0.93853	0.916755	0.887063	0.917789	0.954732	0.958114	0.963305	1.00556	0.978599	0.992678	1.04354
		0.913756	0.926111	0.932841	0.917758	0.976725	0.888361	0.902498	0.906557	0.887909	0.907943	0.88588	0.930779	0.886664	0.841905	0.882581	0.897814	0.87694	0.935019	0.895375	0.896286	0.887013	0.913886	0.925085	0.916316	0.917763	0.939707	0.892347	0.942004	0.88859	0.892226	0.926975	0.894698	0.907754	0.92902	0.928606	0.90452	0.895862	0.895862	0.939283	0.861457	0.995341	0.989726	0.891791	0.93564	0.934083	0.947192	0.882191	0.999658
		0.938151	0.895681	0.904993	0.930185	0.918306	0.876338	0.918658	0.955955	0.894926	0.909542	0.942136	0.938712	0.861004	0.859921	0.9055	0.945625	0.94191	0.870506	0.916572	0.860109	0.872146	0.905641	0.902873	0.924493	0.915512	0.900726	0.894203	0.876334	0.872428	0.889827	0.966194	0.92692	0.90691	0.935802	0.91961	0.912827	0.873765	0.873765	0.921959	0.872923	0.959392	0.970235	1.00461	0.932397	0.945648	0.973071	0.940202	0.993876
		0.926025	0.933925	0.970428	0.979051	0.927857	0.941302	0.91835	0.879413	0.950112	0.947642	0.864534	0.922377	0.869359	0.859286	0.874823	0.941803	0.916307	0.911898	0.90903	0.930585	0.878789	0.894382	0.888169	0.961722	0.931091	0.949269	0.953324	0.93671	0.861661	0.899566	0.925351	0.894865	0.921885	0.937257	0.901648	0.901539	0.902553	0.902553	0.925365	0.905229	0.933487	0.925519	0.93207	0.981985	0.958165	0.903606	0.971314	0.913322
		0.899831	0.908742	0.949365	0.918919	0.90735	0.917118	0.898513	0.916096	0.885058	0.932597	0.852835	0.924598	0.921941	0.901991	0.914968	0.894193	0.948634	0.91007	0.863376	0.893041	0.857348	0.902373	0.888288	0.92095	0.971937	0.882589	0.924097	0.947132	0.963832	0.908144	0.972493	0.905257	0.886391	0.983915	0.903475	0.929982	0.917014	0.917014	0.874262	0.914893	0.95622	0.981385	0.981895	1.02251	1.03583	0.975673	0.943916	0.978163
		0.93238	0.923846	0.962335	0.919526	0.906353	0.95084	0.915446	0.917875	0.861273	0.941319	0.860299	0.993631	0.885576	0.884572	0.907478	0.911411	0.951394	0.932716	0.912212	0.901398	0.907919	0.936243	0.93281	0.944759	0.936492	0.903712	0.907026	0.925512	0.879391	0.944236	1.03836	0.95743	0.9392	0.965837	0.911743	0.921532	0.885658	0.885658	0.913297	0.886	0.92077	0.937757	0.976655	0.98233	0.994736	0.943462	0.904476	0.935978
		0.94983	0.922447	0.958697	0.92395	0.946028	0.946852	0.935492	0.938959	0.885857	0.922957	0.902355	0.934859	0.90065	0.879273	0.913376	0.911854	0.93614	0.916497	0.895904	0.880973	0.88979	0.882209	0.902211	0.964402	0.951681	0.928715	0.922589	0.973429	0.888556	0.912404	0.915989	0.983422	0.927859	0.985521	0.896846	0.912677	0.899411	0.899411	0.919297	0.894304	0.970004	0.947851	0.958076	0.934598	0.895942	0.917615	0.922016	0.990907
		0.926798	0.913312	0.9374	0.89316	0.932572	0.949079	0.90347	0.947666	0.926383	0.882391	0.904447	0.960645	0.878093	0.877538	0.871837	0.931905	0.924453	0.894966	0.882473	0.94127	0.883922	0.915483	0.920413	0.946324	0.948791	0.908665	0.902865	0.964028	0.888367	0.920007	0.929384	0.925414	0.88971	0.936679	0.890737	0.919007	0.849382	0.849382	0.937654	0.919905	0.992185	0.946749	1.00137	0.922326	1.01917	0.996513	0.986624	0.950828
		0.936865	0.892686	0.928986	0.928926	0.923916	0.927558	0.937679	0.9191	0.901919	0.909213	0.871869	0.97446	0.859833	0.883216	0.906891	0.925868	0.936788	0.88593	0.885872	0.903322	0.882171	0.88911	0.94238	0.959705	0.935114	0.888338	0.934904	0.928855	0.865539	0.909921	0.992299	0.900675	0.863188	0.944552	0.905015	0.948768	0.949363	0.949363	0.913134	0.926496	0.899039	0.927376	0.976814	0.975615	0.924897	0.912124	0.909348	0.973586
		0.913881	0.899329	0.957171	0.905815	0.904799	0.9169	0.89262	0.911287	0.935111	0.950713	0.910834	0.950934	0.835561	0.8656	0.922705	0.919824	0.928807	0.89129	0.916818	0.903395	0.869493	0.907226	0.913971	0.980094	0.914365	0.943947	0.880743	0.896516	0.915186	0.958035	0.949165	0.880343	0.896793	0.993511	0.931045	0.879326	0.903563	0.903563	0.890044	0.880524	1.03066	0.9857	1.02038	0.955478	0.965958	0.916861	0.917988	0.983528
		0.915706	0.903977	1.02059	0.911218	0.89771	0.937222	0.887089	0.917094	0.885393	0.92332	0.864351	0.977574	0.877194	0.898543	0.88935	0.925328	0.906873	0.853725	0.851595	0.929546	0.869261	0.862451	0.904977	0.999799	0.93482	0.931337	0.92328	0.899883	0.90918	0.895671	0.94409	0.914141	0.886977	0.94014	0.921059	0.904463	0.869412	0.869412	0.916486	0.896845	0.964727	0.961914	0.975326	0.959727	0.929198	0.957046	0.954338	0.996767
		0.904289	0.917704	0.895209	0.921516	0.916584	0.937844	0.884736	0.928627	0.945084	0.897568	0.860747	0.985348	0.880793	0.866673	0.924444	0.917258	0.981958	0.903266	0.836481	0.960002	0.865216	0.895821	0.910605	0.94674	0.940675	0.9076	0.862504	0.97159	0.927462	0.980935	0.951079	0.860034	0.899845	0.928194	0.868304	0.932577	0.905363	0.905363	0.897251	0.93637	0.967934	0.891928	1.01808	0.951469	1.00492	0.93283	1.01664	0.993303
		0.891616	0.919494	0.957762	0.899323	0.900856	0.910224	0.904433	0.933548	0.903929	0.932577	0.87513	0.898143	0.81614	0.876317	0.834499	0.919338	0.929749	0.915056	0.875364	0.893751	0.905141	0.877843	0.915023	0.946532	0.907824	0.89275	0.924863	0.95795	0.909934	0.925321	0.955775	0.884669	0.871958	0.975766	0.898616	0.867755	0.858738	0.858738	0.90466	0.885079	0.966074	0.942465	0.954731	0.947276	0.992082	0.902843	0.997993	0.892358
		0.898219	0.893709	0.970669	0.905632	0.913755	0.937554	0.937228	0.92281	0.892424	0.918764	0.881214	0.95386	0.899191	0.88484	0.926981	0.90309	0.908659	0.865779	0.878961	0.935457	0.835812	0.906022	0.914749	0.999892	0.952378	0.916179	0.935147	0.995255	0.944012	0.918029	0.94308	0.953691	0.891948	1.00444	0.890702	0.937553	0.92637	0.92637	0.924986	0.945198	0.948896	0.946929	0.901102	0.916865	1.01192	0.928253	0.959295	0.969319
		0.910254	0.885464	0.905914	0.928392	0.909932	0.963151	0.912828	0.91317	0.887755	0.985614	0.838386	0.940773	0.870577	0.867883	0.893951	0.919694	0.937774	0.884357	0.891785	0.871585	0.900952	0.888017	0.900197	0.973864	0.936148	0.875364	0.919634	0.983016	0.869534	0.923349	0.964991	0.945096	0.946784	0.927221	0.902967	0.895853	0.925027	0.925027	0.917773	0.936179	0.917694	0.93708	0.960912	0.967434	0.981659	0.928802	0.929388	0.954252
		0.933909	0.896497	0.923379	0.967442	0.943899	0.921107	0.954317	0.958788	0.916089	0.904946	0.860365	0.939148	0.830528	0.893059	0.953108	0.892591	0.920507	0.909908	0.891576	0.885958	0.878248	0.886318	0.927647	0.973592	0.925422	0.921789	0.93064	0.926681	0.877271	0.904915	0.95827	0.903972	0.93464	0.916728	0.902193	0.943477	0.868127	0.868127	0.884381	0.93099	0.936923	0.972998	0.910168	0.926063	0.979432	0.923382	0.901523	0.977351
		0.931546	0.872625	0.926204	0.953279	0.907734	0.968545	0.929101	0.957901	0.913453	0.905246	0.871052	0.927517	0.897547	0.884645	0.902055	0.917744	0.920327	0.837812	0.883273	0.946723	0.933803	0.88749	0.917736	0.977864	0.961633	0.921135	0.875229	0.973182	0.924324	0.929533	0.97457	0.938589	0.91419	0.970295	0.904768	0.944936	0.884833	0.884833	0.911434	0.893873	0.95883	0.944828	0.920964	0.915537	0.969564	0.983005	0.970609	0.979603
		0.921759	0.900563	0.956034	0.946335	0.897004	0.961455	0.951295	0.928648	0.922954	0.904147	0.879748	1.00357	0.867715	0.861036	0.95567	0.923223	0.904437	0.917371	0.921891	0.875227	0.869402	0.929357	0.916776	1.01014	0.93568	0.950982	0.886071	0.981701	0.903993	0.950696	0.940176	0.890251	0.910654	0.956019	0.907754	0.907599	0.89409	0.89409	0.917141	0.938671	0.98949	0.884757	0.911001	0.986673	0.991425	0.896193	0.991684	1.01475
		0.931111	0.882659	0.916163	0.921828	0.896074	0.905224	0.908375	0.944091	0.896823	0.924589	0.874839	0.924249	0.850202	0.882432	0.910459	0.924522	0.947943	0.890458	0.878569	0.866237	0.877326	0.877876	0.932165	0.97537	0.930275	0.930291	0.924323	0.912599	0.899867	0.911696	0.959754	0.938553	0.924157	0.941162	0.958384	0.908272	0.847315	0.847315	0.925642	0.897432	0.942778	0.9386	0.926269	0.908646	0.98032	0.975075	0.929153	0.995219
		0.888545	0.89805	0.933206	0.927243	0.870108	0.935641	0.90566	0.949826	0.909819	0.921621	0.82841	0.89489	0.863409	0.884319	0.941992	0.905571	0.942169	0.845985	0.896831	0.915927	0.902803	0.869336	0.889879	0.950821	0.921885	0.894938	0.908809	0.919423	0.870332	0.903318	0.944537	0.924363	0.888372	0.916288	0.887442	0.95501	0.89774	0.89774	0.910114	0.912009	0.964812	0.96147	0.960157	0.901316	0.92907	0.942952	0.910893	0.975666
		0.860789	0.896249	1.0122	0.924612	0.896498	0.938	0.892238	0.984609	0.957089	0.948146	0.854112	0.951473	0.899835	0.890106	0.900512	0.90814	0.934022	0.898015	0.927701	0.897224	0.899986	0.887879	0.897877	0.965745	0.923246	0.960099	0.981033	0.989909	0.879487	0.912851	0.991771	0.949828	0.970356	0.956845	0.898138	0.925517	0.890321	0.890321	0.943405	0.911214	0.943728	0.9729	0.995506	0.960827	0.970174	0.859778	0.925455	1.02412
		0.903501	0.943554	0.95669	0.937884	0.880078	0.932039	0.912159	0.945618	0.905788	0.912038	0.824003	0.938835	0.876038	0.888081	0.887189	0.940992	0.977346	0.923453	0.911911	0.94287	0.901263	0.894915	0.910331	0.988014	0.911688	0.909376	0.944421	0.909734	0.854237	0.956961	0.944719	0.909427	0.913197	0.98784	0.916711	0.891916	0.935858	0.935858	0.913986	0.852198	0.952172	0.979267	0.887208	0.954638	1.00994	0.91996	0.930377	0.986098
		0.907891	0.898308	0.947164	0.938875	0.88328	0.971139	0.890134	0.958255	0.896512	0.914609	0.850554	0.943755	0.867248	0.85457	0.913436	0.923524	0.961388	0.887436	0.930253	0.870825	0.860148	0.920623	0.924564	0.987028	0.933849	0.951314	0.959053	0.976697	0.889711	0.959315	0.971014	0.910521	0.896348	0.990373	0.919141	0.953788	0.960863	0.960863	0.917462	0.932242	0.951659	0.935354	0.914705	0.902982	0.907998	1.02078	0.946124	0.968185
		0.91532	0.896323	0.936634	0.902943	0.868256	0.937755	0.896148	0.984714	0.911041	0.933826	0.8696	0.873734	0.83718	0.903348	0.911757	0.945054	0.89759	0.874835	0.908288	0.908779	0.889664	0.88926	0.933849	0.943094	0.918464	0.910566	0.866567	0.94209	0.895433	0.923874	0.91598	0.929749	0.923327	0.986235	0.916671	0.910227	0.924527	0.924527	0.919352	0.914513	0.977288	0.903687	0.958698	0.842623	1.01548	0.89035	0.944692	0.996505
		0.92977	0.88921	0.945111	0.945436	0.890183	0.950207	0.891447	0.942401	0.940294	0.891635	0.845123	0.916131	0.869851	0.88526	0.906613	0.900281	0.923421	0.90498	0.875851	0.920369	0.866213	0.874271	0.886184	1.01753	0.923889	0.861447	0.88405	0.923153	0.880524	0.968095	1.00674	0.928349	0.939626	0.976894	0.916978	0.930813	0.902665	0.902665	0.922242	0.914248	0.965911	0.972374	0.905736	0.925178	0.97746	0.947197	0.969438	0.992378
		0.940999	0.911034	0.983238	0.970093	0.92856	0.88053	0.919771	0.949461	0.906428	0.919035	0.880892	0.906888	0.86813	0.828945	0.926926	0.912045	0.888949	0.888967	0.914268	0.881455	0.88315	0.902475	0.93718	0.977327	0.952181	0.906475	0.912898	0.97418	0.877807	0.91142	0.93497	0.877299	0.909975	0.975414	0.87856	0.909732	0.919412	0.919412	0.928626	0.882664	0.985006	0.962016	0.953729	0.956978	0.945798	0.920384	0.892069	0.998072
		0.903718	0.925207	0.941764	0.955883	0.922974	0.910755	0.892429	0.933087	0.894366	0.91204	0.88279	0.932672	0.909802	0.908903	0.887626	0.904966	0.916669	0.879456	0.91245	0.896607	0.884399	0.869005	0.937406	0.981835	0.912774	0.878696	0.906288	0.915204	0.908783	0.914599	0.957475	0.916639	0.924031	0.981278	0.971444	0.885924	0.916856	0.916856	0.909651	0.897	0.991637	0.960813	0.985194	0.993608	1.06544	0.910069	0.944965	0.98587
		0.916625	0.880129	0.96118	0.921051	0.905197	0.963665	0.893209	0.951131	0.893309	0.929993	0.90537	0.920379	0.886867	0.913396	0.922477	0.903697	0.919295	0.892112	0.903808	0.870909	0.914425	0.927535	0.954244	0.984533	0.942562	0.937345	0.898558	0.951114	0.870845	0.907063	0.947303	0.91377	0.930919	0.997211	0.899882	0.894643	0.888267	0.888267	0.912889	0.901999	0.954848	0.977702	0.955222	0.942273	0.935701	0.944342	0.93804	0.946592
		0.898691	0.934111	0.936273	0.963845	0.896359	0.911726	0.902835	0.945503	0.902197	0.938411	0.874409	0.957751	0.895414	0.881923	0.920877	0.927749	0.91417	0.878449	0.896221	0.869351	0.871783	0.903349	0.88845	0.956731	0.934183	0.92339	0.898622	1.03137	0.899525	0.915262	0.966021	0.953004	0.89789	0.979515	0.888211	0.941294	0.893527	0.893527	0.909167	0.916765	1.00518	0.95086	1.00206	0.900551	1.00476	0.94099	0.958012	0.931812
		0.94449	0.890744	0.931336	0.960196	0.85021	0.958238	0.909826	0.92619	0.895454	0.928591	0.825717	0.964709	0.895179	0.853896	0.89038	0.93661	0.930111	0.854316	0.90691	0.891445	0.873751	0.883509	0.915615	1.00914	0.911408	0.885235	0.924292	0.949841	0.912728	0.936927	0.943454	0.918856	0.936092	0.976476	0.926805	0.897711	0.86923	0.86923	0.884509	0.925877	0.920618	0.977853	0.927274	0.957287	0.958002	0.892051	0.909097	0.954782
		0.870959	0.919331	0.878481	0.945633	0.918551	0.974156	0.923336	0.90786	0.922267	0.887081	0.852599	0.929428	0.895485	0.87804	0.856104	0.900072	0.921471	0.892798	0.894898	0.959183	0.878888	0.904765	0.931401	0.963932	0.939027	0.942732	0.92722	0.98844	0.855774	0.914474	0.972599	0.936829	0.917752	0.911479	0.882241	0.893168	0.890515	0.890515	0.897176	0.960599	0.970135	0.903702	0.957116	0.904058	0.92979	0.989678	0.928444	1.00104
		0.918916	0.934717	0.936236	0.936969	0.89773	0.952708	0.867016	0.920399	0.910709	0.919815	0.8402	0.91784	0.888098	0.91839	0.902399	0.927541	0.927014	0.88487	0.897203	0.908527	0.877539	0.97186	0.911996	1.00439	0.949948	0.912015	0.89492	0.960426	0.886573	0.924449	0.958973	0.936735	0.862009	0.967623	0.921005	0.893004	0.884491	0.884491	0.93736	0.890513	0.965379	0.93592	0.877674	0.91021	0.97462	0.964833	1.01615	0.946798
		0.941615	0.909101	0.956561	0.934278	0.913545	0.921159	0.883494	0.939303	0.867109	0.915743	0.886863	0.904487	0.860768	0.901145	0.897267	0.973727	0.899207	0.912093	0.86197	0.86894	0.874852	0.892087	0.920204	0.94261	0.940031	0.904533	0.898767	0.890505	0.91072	0.967133	0.94427	0.935051	0.863916	0.960605	0.888282	0.953292	0.913347	0.913347	0.901167	0.893786	0.988325	0.925861	0.979905	1.00167	0.973709	0.940665	0.941169	0.999793
		0.898092	0.917103	0.980914	0.937996	0.901532	0.972063	0.915003	0.921299	0.867314	0.923744	0.871428	0.925937	0.901769	0.893292	0.918691	0.957228	0.93505	0.880753	0.947172	0.882048	0.869238	0.899666	0.930923	0.955695	0.901662	0.956028	0.944759	0.904843	0.875282	0.944261	0.923891	0.950681	0.90741	0.99026	0.906196	0.951255	0.882468	0.882468	0.932319	0.936502	0.956157	0.975493	0.991048	0.932042	0.994863	0.905829	0.94553	0.95509
		0.901633	0.913534	0.948697	0.92105	0.850144	0.912054	0.920418	0.9177	0.874699	0.90382	0.844766	0.920182	0.887059	0.896936	0.883421	0.905527	0.921666	0.880897	0.904344	0.933954	0.876936	0.912191	0.91687	0.954455	0.936484	0.907928	0.920089	0.931086	0.893318	0.90852	1.00785	0.920203	0.915491	0.963653	0.921288	0.947184	0.924207	0.924207	0.962056	0.91773	0.917667	0.908304	1.01461	0.939464	0.991451	0.905456	0.984491	1.00901
		0.942896	0.887953	0.932189	0.884241	0.88024	0.959252	0.895045	0.892801	0.922717	0.928763	0.84731	0.923988	0.873523	0.909655	0.966525	0.899532	0.923268	0.869734	0.884489	0.884245	0.908655	0.889238	0.933454	0.948523	0.897982	0.937313	0.938489	0.933514	0.88771	0.916439	0.970796	0.933928	0.876353	0.944928	0.931041	0.890883	0.913641	0.913641	0.908668	0.867788	1.02775	0.945132	1.00591	0.942465	0.978347	0.904875	0.936808	0.972286
		0.901144	0.909515	0.941298	0.926081	0.871221	0.937327	0.894381	0.947511	0.896586	0.927086	0.885951	0.958805	0.878179	0.884947	0.919737	0.893829	0.90688	0.895424	0.868822	0.949129	0.889759	0.879263	0.917952	0.938036	0.922822	0.930466	0.869018	0.962276	0.917412	0.94623	0.990887	0.902063	0.933008	0.941493	0.870942	0.959329	0.890987	0.890987	0.974221	0.927679	0.94184	0.92444	1.00972	0.922287	0.902339	0.985993	0.939904	1.01602
		0.86975	0.901146	0.938649	0.92832	0.990681	0.941451	0.881804	0.898894	0.892643	0.901464	0.897045	0.934454	0.872083	0.876779	0.900372	0.93061	0.877328	0.866721	0.864648	0.87049	0.864556	0.864613	0.919226	0.951762	0.94132	0.952614	0.885274	0.964826	0.86875	0.923262	0.931956	0.937263	0.913661	0.960664	0.945318	0.909966	0.918351	0.918351	0.954295	0.867356	1.00089	0.982533	0.954671	0.920219	0.979873	0.975353	0.900457	0.944673
		0.900125	0.882586	0.899893	0.939232	0.941381	0.939283	0.885642	0.928879	0.923557	0.886184	0.878516	0.855509	0.879422	0.924674	0.851857	0.901492	0.918805	0.891054	0.891573	0.943675	0.873991	0.883069	0.908452	0.990448	0.911213	0.923587	0.876273	0.924718	0.941173	0.930592	0.95236	0.952847	0.928278	0.953597	0.888113	0.926488	0.857845	0.857845	0.922231	0.867322	1.01767	0.951835	0.961915	0.972331	1.02521	0.920149	0.901801	1.00072
		0.902951	0.893547	0.983776	0.942467	0.905178	0.947737	0.915654	0.904052	0.919127	0.938337	0.877502	0.919264	0.865053	0.878541	0.926199	0.908965	0.925521	0.838784	0.926825	0.92685	0.860975	0.859965	0.892167	0.953241	0.917839	0.937303	0.895817	0.966386	0.899823	0.912047	0.986663	0.931776	0.876243	0.949432	0.883544	0.978002	0.92084	0.92084	0.912838	0.898049	0.957865	0.947552	1.00132	0.899717	0.981157	0.936696	0.967531	1.00221
		0.885611	0.890307	0.991878	0.929146	0.898546	0.954772	0.945944	0.914724	0.874089	0.948552	0.899964	0.929719	0.919634	0.898141	0.909662	0.931206	0.917173	0.882875	0.893315	0.924628	0.893806	0.90978	0.927215	0.981888	0.90341	0.942762	0.915335	0.903255	0.926128	0.938247	0.988719	0.943641	0.916161	0.937422	0.932034	0.898509	0.930819	0.930819	0.91495	0.917697	1.01546	0.952705	0.995124	0.948078	0.993355	0.91215	0.934105	0.952312
		0.924035	0.885013	0.947928	0.944579	0.990433	0.936965	0.955441	0.942731	0.904124	0.921335	0.872989	0.941012	0.87063	0.873917	0.902944	0.925471	0.87641	0.893245	0.88627	0.908047	0.922703	0.908106	0.931236	0.943802	0.916673	0.945235	0.907974	0.945974	0.875539	0.926334	0.976434	0.948372	0.937151	0.946459	0.884892	0.917814	0.956083	0.956083	0.912282	0.927633	0.953579	1.03206	0.902938	0.97261	0.928883	0.967628	0.9395	1.0349
		0.864679	0.844517	0.940364	0.899622	0.915545	0.953149	0.943091	0.92776	0.929681	0.906365	0.847974	0.921589	0.886529	0.859591	0.874431	0.889369	0.905599	0.856772	0.913942	0.899374	0.894046	0.890997	0.923041	0.963625	0.932986	0.908967	0.895846	0.883316	0.914599	0.941634	0.982459	0.916913	0.922686	0.988819	0.923185	0.940829	0.876561	0.876561	0.906429	0.885177	0.984856	1.0105	0.960261	0.95862	0.929346	0.941982	0.930561	0.974547
		0.884417	0.883845	0.952291	0.909609	0.895203	0.942455	0.937459	0.888358	0.94287	0.932467	0.93327	0.988539	0.890435	0.866138	0.884447	0.940673	0.922205	0.866472	0.890385	0.963193	0.86487	0.896541	0.935698	1.00489	0.927453	0.915143	0.901107	0.950707	0.911611	0.931457	0.958677	0.928449	0.9102	0.966988	0.899688	0.90145	0.876585	0.876585	0.971547	0.901296	0.963126	1.00848	1.03984	0.896958	0.967382	0.984849	0.926353	0.967852
		0.906831	0.900548	0.951381	0.915545	0.904671	0.942995	0.862929	0.885609	0.89689	0.913736	0.884521	0.929095	0.890388	0.852489	0.923245	0.898892	0.894504	0.894385	0.903022	0.962533	0.86051	0.917632	0.92155	0.954339	0.928377	0.921844	0.896814	0.958982	0.899066	0.946424	0.977065	0.913449	0.900773	1.00471	0.903384	0.918454	0.918643	0.918643	0.922931	0.906362	0.960936	0.967497	0.992798	0.924293	1.01407	1.00674	0.9404	0.991343
		0.89982	0.881581	0.929161	0.913664	0.880849	0.906072	0.88648	0.909351	0.892694	0.898676	0.938118	0.916695	0.896411	0.857632	0.969194	0.895063	0.944616	0.864603	0.846709	0.948394	0.880637	0.888063	0.916737	0.954452	0.888995	0.891229	0.926189	0.982766	0.893386	0.942879	0.945719	0.900783	0.908567	0.973832	0.8738	0.900458	0.888635	0.888635	0.90544	0.899775	0.938888	0.988262	0.968881	0.972246	1.02611	0.964134	0.954848	1.02324
		0.890871	0.935906	0.901466	0.93602	0.898526	0.961051	0.898585	0.887131	0.91528	0.921099	0.8865	0.933983	0.878176	0.886016	0.850624	0.896473	0.950362	0.901759	0.924959	0.902404	0.881708	0.891383	0.903581	0.952492	0.924376	0.875439	0.873362	0.933553	0.906369	0.95574	0.968393	0.978884	0.907495	0.985563	0.956246	0.89846	0.898983	0.898983	0.928966	0.894024	0.987435	0.992729	0.905836	0.93887	0.985961	1.00188	0.961442	0.981994
		0.903058	0.913519	0.93238	0.948082	0.876333	0.947613	0.929561	0.923418	0.918095	0.964076	0.846246	0.960399	0.871053	0.854332	0.833962	0.898344	0.927183	0.880978	0.889832	0.89237	0.902586	0.888145	0.920093	0.961079	0.940848	0.912014	0.905625	0.966829	0.918983	0.942715	0.947062	0.900919	0.910446	0.962487	0.881454	0.918267	0.864711	0.864711	0.925783	0.914509	0.98125	0.933038	0.955135	0.909749	1.01326	0.945091	0.902269	0.940837
		0.932626	0.931065	0.915494	0.944028	0.921251	0.983778	0.865878	0.870683	0.892652	0.917483	0.905213	0.985397	0.902177	0.907393	0.887507	0.930105	0.923028	0.903833	0.90494	0.909652	0.917108	0.917264	0.930646	0.956794	0.937161	0.933016	0.906871	0.944733	0.868181	0.958948	0.960589	0.945317	0.919911	0.995177	0.953753	0.921345	0.910978	0.910978	0.867845	0.92586	0.912974	0.978911	0.941569	0.957554	0.938913	0.919185	0.949035	0.991905
		0.935569	0.901449	0.969535	0.925524	0.847295	0.938091	0.914122	0.932567	0.889171	0.9173	0.870448	0.909601	0.912462	0.86562	0.889491	0.920967	0.917052	0.871927	0.915582	0.937605	0.874869	0.926772	0.923569	0.909226	0.966962	0.915068	0.928049	0.994702	0.905318	0.957115	0.958216	0.910796	0.879047	0.947539	0.943375	0.903047	0.84942	0.84942	0.895896	0.863261	0.982454	1.00395	1.0153	0.935615	1.00745	0.966943	1.01333	1.01135
		0.940549	0.913116	0.945913	0.946896	0.955777	0.988672	0.929353	0.890363	0.92358	0.907814	0.89501	0.967224	0.878919	0.909204	0.907086	0.936095	0.935895	0.861973	0.88533	0.912331	0.894335	0.889866	0.905514	0.960806	0.906393	0.907056	0.859128	0.965028	0.881581	0.902675	0.934582	0.902456	0.907206	0.938151	0.917755	0.905864	0.944177	0.944177	0.974722	0.888626	0.937136	0.971705	0.893727	0.963532	0.906376	0.971511	0.924619	0.965377
		0.918121	0.86242	0.961159	0.916363	0.906909	0.929931	0.897411	0.876678	0.926916	0.923912	0.850164	0.953468	0.88492	0.892049	0.876877	0.938626	0.957332	0.88619	0.88896	0.881331	0.90465	0.901479	0.905763	0.95676	0.944898	0.913654	0.916519	0.868995	0.921089	0.930909	0.965002	0.878564	0.915	0.973698	0.895581	0.933548	0.894468	0.894468	0.913667	0.902468	0.958572	1.00723	0.974878	0.913918	0.963974	0.971423	0.927836	0.911887
		0.92494	0.910532	0.952503	0.935756	0.91923	0.952872	0.928265	0.865518	0.895723	0.910641	0.853007	0.973684	0.865178	0.90373	0.91506	0.920937	0.968276	0.917467	0.883389	0.954366	0.885545	0.92112	0.936624	0.968603	0.927941	0.935524	0.928339	0.980572	0.934463	0.957828	0.960577	0.942512	0.939158	0.950271	0.917556	0.923561	0.886965	0.886965	0.950945	0.897582	0.963205	0.921064	0.928758	0.957934	0.933298	1.00479	0.956674	0.960203
		0.906152	0.926094	0.950052	0.872259	0.914645	0.906763	0.919611	0.903709	0.892715	0.92487	0.877952	0.950817	0.913257	0.891067	0.895028	0.866351	0.900544	0.91092	0.816503	0.951006	0.876741	0.905175	0.90505	0.924371	0.906805	0.904423	0.87874	0.95141	0.879037	0.93293	0.961761	0.91752	0.861927	0.964383	0.896941	0.904793	0.913303	0.913303	0.931435	0.901678	0.946176	1.0051	1.00064	0.914325	0.998203	0.974726	0.963365	0.959961
		0.903232	0.899879	0.917834	0.936038	0.91393	0.940062	0.941185	0.865945	0.900921	0.888611	0.874072	0.981043	0.908445	0.879572	0.909853	0.90076	0.927803	0.883837	0.877623	0.959338	0.906308	0.915394	0.91336	0.956122	0.931342	0.938404	0.893679	0.921465	0.927464	0.898936	0.985218	0.969944	0.908942	0.962214	0.88943	0.94535	0.884779	0.884779	0.958832	0.888666	0.907598	0.941841	1.00285	0.956353	0.973164	0.984804	0.939499	1.03456
		0.90045	0.859636	0.964219	0.909525	0.931663	0.922067	0.944294	0.962317	0.944463	0.907601	0.866321	0.97567	0.864275	0.869259	0.917769	0.928549	0.927839	0.876867	0.900606	0.864258	0.9067	0.914857	0.933604	0.960517	0.920228	0.92787	0.903699	0.928553	0.890193	0.904036	0.917092	0.943645	0.883821	0.926179	0.847688	0.90312	0.890862	0.890862	0.948968	0.883203	1.00291	0.958906	1.02584	0.884684	0.984344	0.946403	0.965733	0.919032
		0.914665	0.929367	0.92752	0.91158	0.923291	0.908019	0.915998	0.913864	0.878087	0.975977	0.857608	0.971066	0.881743	0.877106	0.89488	0.900755	0.95671	0.913381	0.919245	0.878318	0.87012	0.885508	0.902094	0.944551	0.944537	0.963214	0.889944	0.958641	0.924423	0.937329	0.951337	0.929873	0.924296	0.913755	0.846195	0.895862	0.863327	0.863327	0.919209	0.918109	0.95022	0.950419	0.961535	0.970176	0.966345	0.937414	0.96216	1.03229
		0.948871	0.894252	0.957598	0.93307	0.934812	0.923145	0.902196	0.898105	0.893173	0.918019	0.89295	0.923212	0.878906	0.919696	0.91443	0.864936	0.88131	0.894453	0.928797	0.899267	0.86057	0.8738	0.931572	0.978326	0.949738	0.927213	0.895115	0.935745	0.90599	0.91204	0.970178	0.918315	0.939043	0.948854	0.870779	0.917816	0.885045	0.885045	0.891949	0.86121	1.00335	0.943336	0.953011	0.918848	0.996969	0.94249	0.950238	0.953858
		0.877014	0.925935	0.970401	0.940756	0.901469	0.974674	0.884672	0.913807	0.910501	0.927331	0.872069	0.981219	0.915821	0.882967	0.873092	0.896463	0.920445	0.849346	0.897587	0.952185	0.917025	0.890971	0.918778	0.972838	0.931071	0.913435	0.907573	0.872925	0.922294	0.924343	0.952055	0.93931	0.91956	0.96951	0.946581	0.88645	0.887793	0.887793	0.888045	0.880601	0.974765	0.995685	0.896398	0.982961	1.04516	0.915531	0.904465	0.974227
		0.881287	0.901573	0.91597	0.915616	0.969573	0.920954	0.915683	0.927651	0.888707	0.922867	0.840231	0.964237	0.862651	0.881078	0.898938	0.913009	0.923021	0.929671	0.889035	0.940075	0.910574	0.940125	0.909902	0.952144	0.951427	0.914578	0.894413	0.907009	0.899254	0.946084	0.93587	0.905748	0.941649	0.972317	0.886689	0.91324	0.8499	0.8499	0.898727	0.920584	0.965345	0.9901	0.901531	0.894212	0.929356	0.939377	0.922997	0.915796
		0.873071	0.898119	0.931229	0.90374	0.869539	0.931864	0.899203	0.923268	0.891025	0.896227	0.873075	0.969125	0.902548	0.892235	0.905985	0.905399	0.949429	0.857826	0.900236	0.945922	0.863315	0.856867	0.908779	0.992594	0.929498	0.930528	0.878291	0.894262	0.894559	0.909224	0.977454	0.886116	0.91039	0.908559	0.899536	0.88385	0.932304	0.932304	0.932843	0.92619	0.966043	0.97084	0.969589	0.957366	1.03797	0.913433	0.873606	0.969921
		0.893362	0.906528	0.959166	0.940678	0.938036	0.963086	0.920882	0.955455	0.931879	0.957957	0.925128	0.990363	0.899792	0.864482	0.902465	0.902116	0.936254	0.882861	0.903723	0.886021	0.880679	0.923649	0.923259	0.977541	0.897174	0.918182	0.903415	0.900059	0.901297	0.933203	0.960629	0.947466	0.943316	0.963912	0.902233	0.955004	0.857004	0.857004	0.911521	0.905821	0.940589	0.992448	0.97543	0.934863	0.91232	0.947427	0.918478	0.911765
		0.912846	0.900269	0.96246	0.92751	0.93154	0.937723	0.913955	0.912238	0.924642	0.912592	0.856131	0.91088	0.871864	0.92411	0.895409	0.888711	0.92931	0.899712	0.934024	0.872593	0.890604	0.891323	0.921304	0.995049	0.883203	0.880712	0.885691	0.96415	0.87996	0.898829	0.954982	0.908872	0.923367	0.942807	0.886507	0.902965	0.911152	0.911152	0.955475	0.90802	0.950204	0.927723	0.965387	0.925196	1.03082	0.955091	1.00028	0.970756
		0.892932	0.885793	0.916976	0.974163	0.909336	0.964809	0.946134	0.872588	0.889116	0.893656	0.856063	0.956022	0.873499	0.868826	0.899352	0.887382	0.964441	0.880262	0.936802	0.911363	0.899283	0.883544	0.91847	0.949749	0.935105	0.921978	0.916019	0.971939	0.879607	0.905907	0.96328	0.90841	0.878318	0.960837	0.897837	0.914162	0.897004	0.897004	0.918619	0.887892	0.951275	1.01649	0.906426	0.976575	1.03592	0.963547	0.957711	1.00875
		0.925296	0.906048	0.914724	0.952308	0.890823	0.96644	0.937509	0.901372	0.927293	0.936756	0.836178	0.984644	0.862562	0.859421	0.906894	0.895557	0.947167	0.862014	0.903523	0.868147	0.858763	0.923218	0.916983	0.952295	0.890091	0.902734	0.906741	0.986687	0.859339	0.871532	0.978904	0.945174	0.910957	0.930908	0.895562	0.935876	0.910915	0.910915	0.940831	0.954008	0.933942	0.990424	1.01697	0.927581	0.991913	0.915377	0.953145	0.960811
		0.924485	0.930214	0.917976	0.860268	0.902795	0.944351	0.924675	0.899241	0.847866	0.900669	0.895423	0.999472	0.878688	0.89189	0.927857	0.92855	0.931572	0.876492	0.958767	0.908372	0.877281	0.870325	0.918472	0.951897	0.91334	0.941918	0.895346	0.949037	0.859614	0.933083	0.966572	0.925005	0.927269	0.97824	0.92443	0.890682	0.911365	0.911365	0.930828	0.905219	1.00021	1.01237	0.986375	0.976298	1.02606	0.961364	0.980623	0.916932
		0.893041	0.941045	0.91092	0.930318	0.920128	0.930836	0.903606	0.942114	0.890509	0.940402	0.917337	0.962433	0.881573	0.866112	0.900319	0.936116	0.884934	0.898198	0.891343	0.822821	0.878013	0.867786	0.940398	0.948818	0.949505	0.889298	0.904955	0.894717	0.905473	0.917864	0.989796	0.931544	0.917947	0.896326	0.897025	0.93832	0.885438	0.885438	0.903087	0.876238	0.968985	1.00036	0.991665	0.907083	0.977843	0.870414	0.955993	0.959168
		0.893139	0.917693	0.924378	0.922274	0.938732	0.938568	0.924534	0.93186	0.895079	0.920239	0.900152	0.912219	0.894351	0.873412	0.884591	0.904756	0.917096	0.896861	0.893484	0.944097	0.901994	0.908857	0.900819	0.95146	0.948647	0.908448	0.923139	0.983579	0.909526	0.955087	0.941404	0.957202	0.91422	0.943323	0.906654	0.910459	0.913248	0.913248	0.945496	0.895803	0.976877	0.92995	0.997376	0.96081	1.10645	0.938648	0.955924	0.959458
		0.953261	0.884097	0.894866	0.910769	0.890266	0.933752	0.914561	0.964034	0.908712	0.920496	0.882278	0.960369	0.861666	0.929489	0.884082	0.915088	0.900133	0.853272	0.900722	0.947315	0.887147	0.872108	0.908348	0.950911	0.9358	0.887372	0.934801	0.961495	0.892046	0.899368	0.988489	0.925387	0.907043	0.945075	0.924296	0.900923	0.910999	0.910999	0.914416	0.939932	0.924146	1.00394	1.02847	0.984538	1.06248	0.981314	0.92381	0.972933
		0.912089	0.902391	0.960599	0.926515	0.889037	0.965859	0.911074	0.8663	0.922049	0.918284	0.899625	0.935753	0.851483	0.87695	0.923175	0.931819	0.90418	0.903619	0.917539	0.901376	0.887384	0.930356	0.903244	0.948362	0.942616	0.918299	0.904025	0.923349	0.930364	0.892824	1.00628	0.861682	0.924556	0.963759	0.905066	0.855914	0.917634	0.917634	0.895096	0.864817	1.01653	0.91676	0.986469	0.886616	0.914789	0.909957	0.952271	0.947488
		0.925957	0.896497	0.974872	0.938059	0.923428	0.931259	0.933493	0.891425	0.958818	0.932619	0.920059	0.949475	0.901207	0.908905	0.888518	0.929137	0.959963	0.934608	0.841889	0.856391	0.901648	0.931515	0.900773	0.937953	0.890908	0.903633	0.933477	0.916636	0.878297	0.902337	0.960382	0.974615	0.871045	0.961723	0.90868	0.899705	0.916544	0.916544	0.909924	0.878464	0.973413	0.937608	0.996574	0.93887	1.04585	0.964035	0.941277	0.971609
		0.904766	0.922726	0.947573	0.931144	0.932593	0.976905	0.905412	0.928464	0.882386	0.911086	0.855484	0.918059	0.868443	0.897372	0.91902	0.912382	0.930153	0.867307	0.931793	0.873331	0.866864	0.879842	0.907397	0.940721	0.908569	0.922967	0.863934	0.974769	0.925503	0.960128	0.980115	0.934892	0.904341	0.996409	0.921285	0.932202	0.925513	0.925513	0.923592	0.913646	1.01312	0.950354	1.00934	0.947209	0.913137	0.888233	0.939174	0.939035
		0.928349	0.919703	0.952837	0.929992	0.894274	1.01373	0.930178	0.945141	0.925819	0.939075	0.840251	0.937361	0.891841	0.865716	0.896596	0.868442	0.900014	0.890415	0.944296	0.927414	0.901903	0.906222	0.923492	0.936321	0.90126	0.944124	0.891506	0.909708	0.862455	0.918336	0.979911	0.946618	0.940836	0.940076	0.89822	0.935379	0.880232	0.880232	0.914597	0.906465	0.929037	0.99987	0.945335	0.950249	0.94736	0.954151	0.927274	0.983679
		0.901641	0.89911	0.904836	0.892173	0.907308	0.996582	0.924968	0.899403	0.921251	0.912137	0.866178	0.908681	0.891087	0.880838	0.94069	0.934728	0.907977	0.899485	0.891339	0.841946	0.911911	0.893294	0.898138	1.04183	0.956995	0.89884	0.954998	1.00793	0.934325	0.933695	0.947491	0.89328	0.892238	0.978246	0.88366	0.884581	0.869461	0.869461	0.917506	0.878049	0.961466	0.953098	1.00397	0.991164	1.09332	0.897423	0.902433	0.92919
		0.903548	0.88784	0.959175	0.920375	0.895249	0.930256	0.929228	0.940552	0.929294	0.900618	0.900625	0.957413	0.894797	0.873073	0.918055	0.901188	0.878589	0.859899	0.880603	0.87362	0.898049	0.842627	0.923674	0.954964	0.925374	0.880096	0.941836	0.984492	0.899397	0.938175	0.974595	0.847235	0.923497	0.932728	0.937022	0.905464	0.864893	0.864893	0.941169	0.890809	0.954146	0.927161	0.993077	0.907632	0.873469	0.943149	0.954202	0.948475
		0.901408	0.94366	0.897149	0.933146	0.920942	0.977598	0.937475	0.917301	0.914721	0.918615	0.877761	0.964657	0.873331	0.881326	0.910868	0.891294	0.932903	0.817735	0.915135	0.915678	0.898268	0.93952	0.986534	0.957719	0.914	0.925183	0.901417	0.955285	0.894295	0.952385	0.945331	0.991748	0.920717	0.962446	0.850845	0.913936	0.920397	0.920397	0.932401	0.930331	0.976369	0.959769	0.934141	0.978089	1.00426	0.966254	0.964745	0.944442
		0.938215	0.882968	0.953261	0.886623	0.939053	0.9226	0.903232	0.882619	0.92037	0.912599	0.860149	0.945585	0.864798	0.91997	0.868174	0.890718	0.923134	0.904732	0.896668	0.86918	0.837708	0.897057	0.931203	0.954464	0.928587	0.919588	0.905728	1.02763	0.918607	0.911809	0.92128	0.947165	0.942867	0.958866	0.947229	0.950718	0.927264	0.927264	0.923682	0.87377	0.936222	0.954386	0.931181	0.951284	0.985576	0.94341	0.953375	0.90171
		0.961211	0.94416	1.01693	0.929705	0.922284	0.928901	0.906519	0.87929	0.885797	0.978019	0.901134	0.918426	0.892395	0.900088	0.917017	0.91185	0.920929	0.849451	0.868164	0.902896	0.905661	0.906238	0.950103	0.944818	0.915799	0.941467	0.882805	0.947514	0.894109	0.952241	0.973257	0.928993	0.879293	0.949138	0.909606	0.89993	0.903266	0.903266	0.913192	0.879929	0.971039	0.983008	0.905386	0.957101	0.944834	0.938796	0.907617	0.93701
		0.922062	0.924075	0.943954	0.921473	0.844064	0.942291	0.916315	0.881485	0.926053	0.877719	0.833974	0.935141	0.840059	0.892103	0.923462	0.968118	0.929621	0.859063	0.895361	0.970786	0.893368	0.882826	0.939193	0.952856	0.937941	0.910759	0.888411	0.926289	0.879241	0.897041	0.937732	0.936801	0.907955	0.950289	0.946979	0.952364	0.901715	0.901715	0.905923	0.910831	0.874771	0.973986	0.937156	0.938316	0.968043	0.965866	0.952419	0.967728
		0.905484	0.895027	0.88653	0.893925	0.883166	0.945737	0.905103	0.92864	0.906459	0.924933	0.891638	0.963909	0.879195	0.837094	0.925714	0.927828	0.965495	0.893976	0.872295	0.908029	0.885982	0.879058	0.908	0.954744	0.915895	0.947924	0.866355	0.881686	0.873963	0.948735	0.957995	0.909985	0.936629	0.979053	0.88284	0.926089	0.920808	0.920808	0.916761	0.938215	0.95379	0.967536	0.955828	0.941972	0.941586	0.900252	0.964331	0.943521
		0.916985	0.953371	0.935778	0.942657	0.919721	0.971253	0.926276	0.922269	0.937051	0.920406	0.872496	0.951657	0.901663	0.917553	0.945939	0.928353	0.926822	0.87016	0.864776	0.82798	0.918089	0.899699	0.910272	0.96503	0.954443	0.92626	0.898377	0.972677	0.90339	0.932104	0.961692	0.924026	0.907112	1.00134	0.882937	0.875324	0.912108	0.912108	0.891325	0.910494	0.918833	1.00164	1.02078	0.961247	1.03205	0.934048	0.943298	0.957511
		0.890231	0.903273	0.939767	0.960863	0.978775	0.943624	0.923969	0.962402	0.96332	0.928115	0.854659	0.932275	0.901189	0.90166	0.886497	0.951291	0.914832	0.841773	0.909737	0.867121	0.87881	0.943747	0.90599	0.942501	0.940054	0.899914	0.896988	0.984001	0.894624	0.93243	0.924971	0.914804	0.919853	0.913401	0.880924	0.882242	0.859045	0.859045	0.96107	0.951717	0.93467	0.970967	0.962922	0.944598	0.994618	0.928833	0.927548	0.951511
		0.906538	0.909886	0.927831	0.94028	0.878141	0.947468	0.907499	0.938195	0.905033	0.899663	0.884977	0.911804	0.873313	0.897258	0.907726	0.931389	0.907544	0.849647	0.879471	0.895249	0.889511	0.913956	0.925425	0.909575	0.898538	0.914388	0.903033	0.874235	0.923155	0.903043	0.994859	0.945522	0.913629	0.948361	0.891134	0.934181	0.86364	0.86364	0.92958	0.879387	0.922219	0.960222	0.973717	0.97597	0.982536	0.966266	0.891632	1.07754
		0.914273	0.878613	0.944612	0.950762	0.934965	0.955953	0.931082	0.922154	0.871498	0.915585	0.897457	0.922382	0.892246	0.936915	0.876341	0.927859	0.914996	0.889683	0.917985	0.90257	0.936909	0.877544	0.89509	0.932468	0.933118	0.979364	0.885629	0.914271	0.876845	0.952509	0.96112	0.912984	0.924261	1.00106	0.883947	0.946923	0.955353	0.955353	0.90552	0.968288	0.916023	0.925436	1.00511	0.965961	1.05273	0.904259	0.951866	1.00659
		0.91267	0.846442	0.890041	0.935762	0.92408	0.926481	0.930423	0.953347	0.930833	0.882724	0.846486	0.9258	0.863016	0.878948	0.889107	0.923759	0.913741	0.879029	0.856601	0.945035	0.897685	0.882224	0.923896	0.934732	0.932191	0.919952	0.926916	0.980231	0.905145	0.911656	0.999141	0.926881	0.876023	0.959334	0.931646	0.913275	0.881679	0.881679	0.91895	0.858265	0.98451	1.02531	0.936754	0.951507	0.969431	0.950384	0.921248	0.950167
		0.910487	0.926968	0.894195	0.913256	0.831919	0.972677	0.933255	1.00105	0.919603	0.870566	0.865177	0.953201	0.880914	0.84749	0.925266	0.939297	0.901665	0.875354	0.878227	0.850005	0.893633	0.884541	0.873298	0.980042	0.923376	0.904973	0.907257	0.943867	0.925305	0.927948	1.01874	0.946228	0.886711	0.963493	0.851279	0.927507	0.896564	0.896564	0.944306	0.878338	0.941351	0.956854	0.930141	0.931821	1.00608	0.908105	0.929899	0.97948
		0.931597	0.917827	0.90503	0.894816	0.886659	0.927097	0.871962	0.936716	0.908941	0.899334	0.844316	0.959531	0.875336	0.886784	0.892342	0.917922	0.92081	0.899266	0.913779	0.877683	0.896022	0.887442	0.888584	0.991559	0.932213	0.950533	0.887827	0.943486	0.922852	0.888047	0.96639	0.941647	0.917045	0.947721	0.921268	0.935174	0.892761	0.892761	0.918811	0.857111	0.967065	0.982658	0.922805	0.906019	0.938457	0.956525	0.935801	0.950637
		0.909253	0.921215	1.01262	0.923697	0.887698	0.941279	0.958886	0.921038	0.939523	0.908103	0.872602	0.975299	0.896895	0.91953	0.889932	0.911256	0.900206	0.895654	0.89867	0.88989	0.852243	0.900286	0.900723	0.967918	0.905284	0.879653	0.899154	0.912356	0.908266	0.958884	0.952547	0.920779	0.905704	0.947709	0.923775	0.893389	0.883127	0.883127	0.937277	0.907575	0.947782	0.910184	0.957377	0.903643	1.00439	0.984893	0.939527	1.00389
		0.863844	0.929145	0.971241	0.933479	0.883642	0.91665	0.904925	0.950812	0.92537	0.916927	0.843334	0.929166	0.858894	0.904773	0.912648	0.873487	0.930459	0.859831	0.922843	0.969965	0.920942	0.950998	0.914506	0.950378	0.93643	0.888173	0.905947	0.967405	0.862416	0.957469	0.978679	0.865909	0.931107	0.972676	0.919892	0.90565	0.891227	0.891227	0.962092	0.91619	0.955016	1.00021	0.928934	0.935504	1.01045	0.855237	0.905902	0.930547
		0.867956	0.90337	0.903283	0.941293	0.928717	1.00259	0.914436	0.959562	0.928088	0.897555	0.888278	0.947252	0.899694	0.864389	0.880873	0.888246	0.905574	0.909303	0.875175	0.95023	0.887322	0.917659	0.894433	1.0035	0.924296	0.92785	0.960048	0.944902	0.921056	0.962159	0.947711	0.916805	0.926251	0.951413	0.906717	0.918478	0.86502	0.86502	0.93653	0.879131	0.953865	0.955471	0.964929	0.973411	0.968403	0.929989	0.970912	0.957559
		0.924044	0.923088	0.907419	0.911927	0.887737	0.941663	0.925607	0.884879	0.915861	0.860733	0.88525	0.966183	0.895304	0.898131	0.951234	0.941391	0.919199	0.861317	0.945809	0.920011	0.880996	0.866223	0.905458	0.948993	0.942689	0.893568	0.917431	0.982028	0.873414	0.968581	0.966544	0.884849	0.905325	0.960455	0.90367	0.883893	0.889487	0.889487	0.884817	0.906832	0.99795	0.902724	0.962135	0.910039	1.04243	0.963129	0.950371	0.984022
		0.903966	0.860179	0.920817	0.923654	0.8828	0.949378	0.930651	0.918603	0.941838	0.921772	0.858701	0.936477	0.857162	0.880596	0.933288	0.87558	0.910346	0.876089	0.867536	0.913809	0.919688	0.902442	0.90133	0.97772	0.970956	0.953966	0.93999	0.971444	0.912452	0.918337	0.965199	0.881201	0.912858	0.928329	0.865642	0.901352	0.851271	0.851271	0.88126	0.908096	0.965132	0.926688	0.917049	0.902742	0.998757	0.97037	0.93228	1.05138
		0.905446	0.919106	0.970419	0.979891	0.945814	0.905969	0.974201	0.967408	0.909092	0.924572	0.858154	0.94704	0.891244	0.870022	0.901977	0.935573	0.895078	0.875358	0.914082	0.958151	0.880181	0.90288	0.917926	1.00001	0.96219	0.931836	0.897345	0.930028	0.862058	0.976068	0.9473	0.903189	0.886255	0.959372	0.915662	0.863599	0.904748	0.904748	0.977409	0.877777	0.992788	0.965701	0.913794	0.980712	0.908049	0.92903	0.941212	0.96988
		0.891377	0.884852	0.904917	0.937992	0.874684	0.920103	0.919762	0.957491	0.891854	0.887531	0.892227	0.933499	0.917202	0.93871	0.896222	0.877612	0.913815	0.893863	0.874948	0.958101	0.875193	0.900951	0.917443	0.956672	0.94996	0.926966	0.946951	0.852298	0.912406	0.89604	0.97351	0.900359	0.935957	0.969657	0.895383	0.944259	0.886746	0.886746	0.902136	0.915249	0.955618	0.933883	0.966816	0.906008	1.00081	0.915873	0.986518	0.943358
		0.936947	0.934331	0.934598	0.906607	0.915442	0.993078	0.926912	0.925074	0.869847	0.956299	0.904648	0.960357	0.875711	0.899802	0.896578	0.905372	0.902522	0.905898	0.903176	0.890411	0.880058	0.917612	0.947623	0.925333	0.927315	0.880949	0.925914	0.992622	0.898216	0.918605	0.989344	0.896028	0.924141	0.927227	0.894054	0.919774	0.886892	0.886892	0.933827	0.910795	0.9592	0.975995	0.992591	0.927199	0.988325	0.966207	0.928159	0.956924
		0.927862	0.946375	0.926849	0.934844	0.904487	0.935006	0.899659	0.932037	0.902774	0.915427	0.867477	0.932901	0.906237	0.883308	0.873658	0.904585	0.932802	0.887761	0.905427	0.931876	0.892174	0.851864	0.931822	0.933529	0.951875	0.909678	0.891291	0.936605	0.885876	0.933845	0.960927	0.962245	0.880078	0.996612	0.917951	0.931562	0.912843	0.912843	0.949079	0.866049	0.954392	0.957098	0.940321	0.913149	1.00389	0.949283	0.953999	1.02466
		0.929421	0.909315	0.967369	0.939655	0.876619	0.995563	0.89296	0.957578	0.908883	0.895198	0.874915	0.928579	0.865888	0.877606	0.933516	0.921751	0.902782	0.853918	0.912475	0.927389	0.909626	0.904573	0.902136	0.953363	0.951181	0.904856	0.901521	0.902149	0.861024	0.937975	0.959744	0.949952	0.932516	0.996775	0.899763	0.895965	0.914454	0.914454	0.915171	0.866744	0.985094	0.929628	0.980531	0.96265	0.934295	0.901923	0.980191	0.984228
[truncated: 332 more columns]

## Sheet: Fig 1d, SF 6b
		XP4PA + XPC-GFP
XPC immobile fraction		siCTRL
		0 J
		0.816854	0.793513	0.802172	0.750533	0.800113	0.82744	0.827862	0.807629	0.838029	0.8217	0.81256	0.781609	0.895961	0.888979	0.756533	0.787425	0.808295	0.816134	0.796292	0.812514	0.779302	0.857402	0.77402	0.787635	0.841514	0.752057	0.841446	0.815059	0.832413	0.842928	0.773064	0.802326	0.833765	0.768114	0.746913	0.883666	0.815651	0.823278	0.879904	0.871406	0.784315	0.869091	0.881279	0.820918	0.834598	0.828437	0.884855	0.856071
		0.827488	0.829635	0.788087	0.758612	0.818326	0.755032	0.816794	0.81874	0.812572	0.856363	0.798083	0.827601	0.863795	0.862274	0.791176	0.793672	0.821362	0.769835	0.805422	0.840576	0.767982	0.814374	0.80122	0.836711	0.881175	0.809532	0.831842	0.798582	0.804233	0.835656	0.825387	0.845254	0.808637	0.777756	0.772835	0.883781	0.884132	0.781751	0.851849	0.818645	0.861285	0.85277	0.881601	0.756425	0.856297	0.870497	0.842438	0.837447
		0.816928	0.803282	0.771538	0.769798	0.819249	0.787849	0.822778	0.868935	0.859963	0.789429	0.803789	0.809269	0.846751	0.863106	0.772462	0.776986	0.804286	0.818508	0.803416	0.802932	0.786847	0.794609	0.773199	0.789492	0.826848	0.786201	0.828143	0.778283	0.797928	0.843387	0.847091	0.810744	0.862073	0.793214	0.773625	0.86983	0.843353	0.805851	0.852999	0.863915	0.816637	0.887834	0.876052	0.798637	0.847296	0.88536	0.87077	0.817242
		0.805183	0.827559	0.775302	0.827916	0.830886	0.819983	0.805222	0.826471	0.878056	0.836401	0.801026	0.786515	0.853934	0.843175	0.792255	0.831499	0.7957	0.819341	0.869927	0.80018	0.783654	0.820654	0.759806	0.767296	0.834546	0.80631	0.834843	0.810207	0.814567	0.813119	0.823485	0.828826	0.874514	0.757938	0.791983	0.864094	0.841614	0.793607	0.80731	0.896988	0.872863	0.821994	0.893025	0.820908	0.859321	0.845031	0.830375	0.849932
		0.830388	0.794234	0.769372	0.789244	0.844408	0.832434	0.830664	0.818992	0.800296	0.808294	0.823052	0.819961	0.853828	0.870962	0.792417	0.793754	0.826671	0.78366	0.816947	0.805351	0.814326	0.808842	0.796144	0.787678	0.839019	0.793162	0.809373	0.777317	0.839132	0.802105	0.8037	0.83659	0.824063	0.739966	0.750712	0.841233	0.842844	0.787597	0.865592	0.866364	0.800933	0.81016	0.842941	0.771663	0.84619	0.868941	0.823649	0.808349
		0.830623	0.852476	0.767836	0.782478	0.832159	0.813288	0.799003	0.801701	0.82751	0.829319	0.782172	0.826135	0.845521	0.830747	0.834649	0.766224	0.809334	0.803072	0.85556	0.823439	0.767516	0.829211	0.809956	0.787932	0.865252	0.794439	0.811195	0.801404	0.818088	0.822562	0.812699	0.798273	0.828325	0.766581	0.767569	0.857258	0.875532	0.811349	0.805643	0.888383	0.818167	0.850947	0.876812	0.816981	0.856719	0.863639	0.872138	0.822441
		0.850233	0.796667	0.794584	0.824465	0.807838	0.778629	0.845176	0.818464	0.822344	0.808996	0.801299	0.771695	0.828629	0.821176	0.800725	0.798146	0.795937	0.840566	0.798164	0.886925	0.774797	0.831792	0.807322	0.84431	0.865703	0.784799	0.839832	0.801063	0.827494	0.862524	0.834075	0.790841	0.804338	0.781846	0.785327	0.869249	0.871285	0.831532	0.850861	0.851287	0.847457	0.8528	0.865888	0.812596	0.827774	0.823532	0.867153	0.795362
		0.847505	0.805197	0.791679	0.809681	0.833232	0.821378	0.812623	0.814715	0.835894	0.818345	0.836803	0.807123	0.835975	0.812374	0.799929	0.808078	0.844327	0.843304	0.865146	0.866036	0.786267	0.815479	0.78645	0.815476	0.843255	0.778756	0.842651	0.786831	0.84741	0.839175	0.819154	0.822008	0.868846	0.737564	0.777	0.884795	0.82991	0.798229	0.829488	0.861355	0.810967	0.881881	0.917542	0.820473	0.832972	0.848808	0.877252	0.839375
		0.854014	0.802372	0.795314	0.778858	0.827741	0.812403	0.817282	0.809876	0.839885	0.845048	0.821025	0.767562	0.837501	0.860089	0.751686	0.800528	0.813574	0.833171	0.846938	0.861286	0.760092	0.825442	0.779451	0.801144	0.817678	0.816392	0.81095	0.821909	0.82546	0.872163	0.80296	0.822865	0.856845	0.750226	0.728169	0.843945	0.856104	0.759497	0.852606	0.885544	0.827441	0.829424	0.895992	0.820502	0.844471	0.842642	0.850419	0.8179
		0.824547	0.842874	0.799879	0.820027	0.820462	0.886671	0.809176	0.823102	0.833634	0.79918	0.821706	0.823517	0.850298	0.87103	0.783295	0.792901	0.803903	0.885326	0.798394	0.858527	0.790623	0.817141	0.786776	0.794674	0.863799	0.786797	0.801761	0.767811	0.836028	0.838074	0.771318	0.828544	0.826719	0.753954	0.755522	0.839567	0.868975	0.739534	0.841014	0.827185	0.867626	0.861908	0.864007	0.842383	0.830645	0.853325	0.875788	0.840035
		0.882285	0.829089	0.825678	0.816531	0.825851	0.824595	0.824638	0.82805	0.811936	0.813844	0.856194	0.762119	0.880501	0.83684	0.785043	0.811897	0.806798	0.797061	0.828974	0.837913	0.785452	0.846534	0.75099	0.844257	0.844174	0.82025	0.814612	0.792914	0.839484	0.847104	0.805872	0.813518	0.847682	0.729469	0.740845	0.871231	0.831201	0.813296	0.837393	0.850781	0.779796	0.810267	0.834504	0.83563	0.855749	0.882761	0.831485	0.840071
		0.803331	0.7691	0.811328	0.775324	0.785609	0.840043	0.794961	0.809319	0.831169	0.781091	0.818221	0.811542	0.878566	0.835721	0.804303	0.836482	0.803714	0.863469	0.847584	0.841209	0.792581	0.849984	0.807782	0.843854	0.812294	0.834287	0.805524	0.814237	0.793693	0.84728	0.787025	0.778784	0.830209	0.77712	0.764746	0.846274	0.873168	0.775757	0.8519	0.864584	0.874889	0.884689	0.852358	0.808655	0.845569	0.821795	0.85598	0.832496
		0.853416	0.852924	0.78189	0.773622	0.79344	0.828704	0.801771	0.814389	0.828381	0.80457	0.85656	0.82587	0.909667	0.808271	0.791968	0.810666	0.800258	0.807907	0.830604	0.801501	0.818156	0.774924	0.727275	0.776538	0.825291	0.770097	0.807836	0.77845	0.810509	0.826793	0.813729	0.814618	0.791339	0.757742	0.731606	0.861716	0.876975	0.783018	0.858344	0.849305	0.812452	0.838186	0.847457	0.782856	0.847686	0.868151	0.839135	0.788564
		0.848451	0.812946	0.804117	0.793561	0.787392	0.842386	0.806172	0.809456	0.848608	0.82539	0.857642	0.825454	0.882946	0.869587	0.762902	0.767562	0.776779	0.818945	0.791901	0.834465	0.822826	0.794975	0.785237	0.78182	0.84445	0.772997	0.834187	0.81468	0.764738	0.837503	0.854749	0.797532	0.874034	0.765319	0.73439	0.886241	0.859756	0.753962	0.848433	0.8807	0.802624	0.831499	0.827286	0.848204	0.880744	0.821189	0.842002	0.784886
		0.834935	0.878607	0.803581	0.804249	0.827761	0.864884	0.814325	0.81224	0.835885	0.86328	0.816059	0.81642	0.824565	0.869504	0.792275	0.782205	0.801197	0.799784	0.825695	0.837424	0.758908	0.824603	0.78715	0.799232	0.865189	0.830721	0.834381	0.776034	0.844244	0.847396	0.816207	0.788591	0.779716	0.764762	0.755822	0.831719	0.861007	0.760047	0.819799	0.870477	0.811849	0.838624	0.859896	0.790085	0.853595	0.8974	0.877386	0.780063
		0.817685	0.806185	0.781509	0.825389	0.824788	0.857087	0.751476	0.828648	0.834757	0.864787	0.854891	0.81234	0.862267	0.84358	0.754656	0.83277	0.833302	0.860247	0.889322	0.852441	0.783171	0.80359	0.749777	0.771973	0.844093	0.787847	0.804131	0.802191	0.839158	0.836766	0.770464	0.80799	0.872442	0.753527	0.729253	0.826104	0.84855	0.786615	0.870947	0.854971	0.868352	0.855926	0.807259	0.8139	0.810912	0.806734	0.870077	0.868918
		0.807778	0.832005	0.802711	0.8526	0.840215	0.810487	0.812325	0.788829	0.860329	0.812004	0.811656	0.81368	0.887476	0.82168	0.735983	0.816776	0.802204	0.860274	0.799807	0.843162	0.775693	0.805039	0.806694	0.842542	0.807096	0.808358	0.831743	0.783717	0.84372	0.855909	0.796141	0.792328	0.796468	0.76442	0.705709	0.877583	0.877438	0.790554	0.846925	0.853715	0.870062	0.832725	0.839863	0.783162	0.836246	0.832922	0.834733	0.827717
		0.849111	0.818861	0.788725	0.78499	0.803991	0.863209	0.77341	0.811761	0.83555	0.873252	0.839425	0.785021	0.864773	0.916126	0.782987	0.797383	0.777962	0.862853	0.809814	0.864375	0.785483	0.82804	0.805467	0.771307	0.884359	0.767954	0.826043	0.809153	0.833436	0.869069	0.782058	0.784573	0.82959	0.776006	0.706142	0.88683	0.865279	0.808096	0.846365	0.908457	0.842576	0.85779	0.849806	0.750731	0.760497	0.878136	0.87004	0.79208
		0.859201	0.774683	0.822621	0.808769	0.894797	0.85045	0.765146	0.865397	0.831538	0.847949	0.817191	0.843935	0.875957	0.82253	0.797447	0.806794	0.841737	0.810901	0.858114	0.882684	0.783723	0.814043	0.814304	0.813752	0.839448	0.800046	0.804696	0.810393	0.851302	0.81777	0.80386	0.803738	0.814301	0.7483	0.741508	0.891322	0.856706	0.782825	0.849869	0.909514	0.879443	0.831398	0.842178	0.813156	0.789996	0.838556	0.877119	0.822565
		0.83323	0.819804	0.805394	0.813245	0.780877	0.79118	0.790234	0.802202	0.810403	0.863039	0.838278	0.809661	0.84509	0.837465	0.800368	0.84233	0.814488	0.851117	0.829232	0.873487	0.826337	0.819919	0.743293	0.783637	0.868115	0.787327	0.85745	0.781558	0.855131	0.86833	0.79188	0.765991	0.819764	0.755214	0.757501	0.859276	0.857759	0.734513	0.876367	0.859723	0.835941	0.843521	0.86312	0.814758	0.872194	0.870126	0.905296	0.829604
		0.853505	0.778504	0.74623	0.802783	0.819493	0.846703	0.821977	0.80924	0.795577	0.823933	0.82751	0.813565	0.840998	0.836165	0.787611	0.81305	0.829476	0.826809	0.807983	0.851006	0.771297	0.837549	0.756732	0.832903	0.84515	0.810048	0.865267	0.789052	0.825406	0.853288	0.753529	0.777378	0.817085	0.755868	0.746018	0.843513	0.858804	0.779075	0.853985	0.890368	0.852944	0.874029	0.841722	0.761046	0.826867	0.833626	0.824564	0.829177
		0.833572	0.776831	0.811933	0.807902	0.829225	0.800018	0.772568	0.780129	0.829427	0.815752	0.822683	0.831213	0.884188	0.840768	0.800171	0.811821	0.816353	0.836647	0.847294	0.836619	0.80399	0.837968	0.806776	0.803663	0.860042	0.856577	0.829919	0.827028	0.79716	0.870976	0.804931	0.805457	0.835313	0.780678	0.726685	0.865185	0.824836	0.711893	0.866941	0.871008	0.798832	0.877882	0.83096	0.785377	0.804177	0.877467	0.86953	0.815926
		0.833377	0.83262	0.781812	0.823352	0.802271	0.816265	0.77737	0.80604	0.809594	0.811075	0.822729	0.798971	0.846492	0.867881	0.788417	0.791122	0.797226	0.841826	0.800684	0.879108	0.810968	0.827696	0.76773	0.79806	0.865	0.774428	0.814635	0.783925	0.816688	0.860777	0.812709	0.825953	0.824175	0.742957	0.783551	0.867502	0.862833	0.806545	0.863498	0.888323	0.846483	0.850275	0.87743	0.805293	0.839723	0.833096	0.859422	0.831452
		0.824064	0.805469	0.809223	0.840514	0.814418	0.879431	0.777795	0.774712	0.812334	0.868042	0.830428	0.798126	0.874921	0.874913	0.808935	0.771868	0.829121	0.820185	0.834099	0.833213	0.82635	0.834009	0.804073	0.81743	0.896492	0.806822	0.818567	0.847513	0.815873	0.842163	0.784805	0.794383	0.838758	0.763117	0.748245	0.906768	0.869762	0.811319	0.878422	0.846032	0.867799	0.861435	0.855935	0.822563	0.802194	0.886239	0.834272	0.81919
		0.830687	0.849482	0.800093	0.802202	0.869699	0.799726	0.786176	0.80821	0.813246	0.80555	0.78131	0.812215	0.858154	0.865048	0.778796	0.820297	0.802808	0.843533	0.817261	0.872491	0.802627	0.844522	0.76495	0.773394	0.83016	0.810345	0.854211	0.775138	0.79394	0.821899	0.80224	0.822271	0.818836	0.754247	0.763223	0.837242	0.871086	0.801051	0.856885	0.873281	0.84276	0.871654	0.863698	0.813834	0.813387	0.868138	0.854616	0.853391
		0.826691	0.8002	0.784555	0.85335	0.798295	0.841352	0.797025	0.797615	0.85262	0.783202	0.807836	0.798324	0.881741	0.889157	0.804385	0.812061	0.799915	0.871773	0.788865	0.827629	0.778822	0.815928	0.812519	0.80376	0.844578	0.805361	0.837326	0.798766	0.834567	0.80447	0.835153	0.818879	0.830206	0.75611	0.748712	0.8686	0.866474	0.775559	0.845666	0.901975	0.827865	0.875142	0.849183	0.880164	0.830381	0.837405	0.921907	0.847617
		0.824585	0.809653	0.783108	0.803342	0.756782	0.839551	0.836793	0.830362	0.8651	0.837376	0.795407	0.82333	0.854715	0.878366	0.782769	0.795473	0.790626	0.859962	0.806002	0.816369	0.782837	0.842941	0.759913	0.755724	0.825641	0.80813	0.838514	0.783534	0.816467	0.86262	0.809052	0.811787	0.856259	0.755709	0.753826	0.830677	0.86013	0.824932	0.827816	0.9128	0.821158	0.842938	0.863164	0.80473	0.86761	0.876141	0.85951	0.803055
		0.858168	0.846079	0.828041	0.781582	0.831994	0.814961	0.832554	0.836664	0.852201	0.869577	0.882089	0.778554	0.847444	0.852542	0.787273	0.786849	0.820373	0.79602	0.78766	0.838533	0.786548	0.814037	0.772147	0.762075	0.849757	0.767858	0.838289	0.80889	0.819908	0.822107	0.837712	0.819119	0.857151	0.756509	0.728215	0.817917	0.877885	0.790365	0.869595	0.883174	0.873257	0.863626	0.852949	0.812907	0.856035	0.832349	0.898708	0.829765
		0.852512	0.815426	0.799648	0.828765	0.800457	0.844335	0.767187	0.827321	0.827618	0.862581	0.825113	0.788191	0.853995	0.79737	0.824373	0.786076	0.79319	0.844306	0.800041	0.822146	0.822496	0.794216	0.804479	0.81288	0.85961	0.804122	0.815571	0.788236	0.831008	0.838953	0.862884	0.791953	0.854108	0.779601	0.757455	0.867763	0.866808	0.807917	0.8771	0.898396	0.831826	0.825136	0.909257	0.782279	0.820467	0.863258	0.884601	0.811709
		0.812768	0.783972	0.78798	0.833808	0.79509	0.843352	0.829614	0.846774	0.841802	0.789698	0.843939	0.787638	0.814159	0.863525	0.781393	0.803048	0.781196	0.838957	0.839476	0.855792	0.807992	0.806996	0.82514	0.759837	0.870364	0.792788	0.853068	0.80288	0.801479	0.811014	0.802775	0.763809	0.821045	0.724941	0.695112	0.830064	0.843948	0.830066	0.856811	0.866549	0.841413	0.873959	0.883859	0.804728	0.864434	0.828035	0.864458	0.819158
		0.838718	0.785571	0.818989	0.825525	0.797988	0.83371	0.801888	0.796322	0.830183	0.79483	0.851946	0.805451	0.848977	0.895238	0.751335	0.814534	0.812646	0.823996	0.789599	0.831023	0.758201	0.809709	0.807377	0.804313	0.836454	0.8158	0.811002	0.780187	0.852705	0.849137	0.759601	0.816229	0.844787	0.775573	0.743598	0.854947	0.878629	0.794735	0.880191	0.91567	0.806823	0.826357	0.822892	0.766585	0.818574	0.847547	0.841959	0.829548
		0.850583	0.842326	0.776542	0.747004	0.795083	0.832617	0.767333	0.823534	0.848748	0.859642	0.845778	0.786581	0.939552	0.818906	0.809282	0.841121	0.815624	0.807606	0.821896	0.830113	0.77506	0.829344	0.757583	0.773311	0.863852	0.814728	0.832378	0.780259	0.860046	0.859667	0.812916	0.804732	0.861106	0.765983	0.775032	0.847782	0.846869	0.746503	0.870187	0.825545	0.862999	0.8407	0.908211	0.836726	0.821678	0.829061	0.856289	0.821527
		0.825884	0.836382	0.803283	0.847214	0.858673	0.847546	0.814865	0.8076	0.825909	0.851699	0.808953	0.774027	0.890473	0.862688	0.804363	0.796668	0.796599	0.811561	0.842924	0.829918	0.816298	0.830495	0.802016	0.762295	0.88614	0.778489	0.851928	0.80582	0.818678	0.845819	0.852807	0.786097	0.819095	0.772702	0.735331	0.880999	0.883302	0.782501	0.836632	0.887008	0.877888	0.827251	0.833538	0.806181	0.830453	0.871348	0.864982	0.800962
		0.825889	0.797056	0.794466	0.775648	0.797951	0.799467	0.822952	0.819355	0.849183	0.826857	0.80489	0.83537	0.868429	0.781411	0.796365	0.820746	0.779933	0.826336	0.812108	0.815348	0.799335	0.814563	0.774769	0.814467	0.838565	0.761342	0.838238	0.798075	0.832545	0.885761	0.833003	0.783405	0.842091	0.781403	0.774325	0.830096	0.830924	0.862372	0.847858	0.926527	0.83584	0.860557	0.918696	0.829833	0.806752	0.852401	0.895596	0.840033
		0.812155	0.751336	0.793549	0.820714	0.837289	0.790167	0.830999	0.800611	0.859955	0.870159	0.838035	0.792338	0.782363	0.855827	0.7655	0.80309	0.806131	0.83722	0.807829	0.870966	0.800183	0.762616	0.792207	0.772574	0.846303	0.763074	0.831715	0.779421	0.802948	0.826049	0.779846	0.800896	0.867447	0.790289	0.721512	0.852201	0.861501	0.817996	0.861262	0.868495	0.827557	0.859617	0.801463	0.793156	0.824782	0.823627	0.88613	0.79873
		0.85947	0.803742	0.749481	0.780006	0.825924	0.854684	0.805416	0.835432	0.823099	0.85073	0.804733	0.802526	0.835195	0.810266	0.796202	0.809877	0.817316	0.834336	0.833835	0.844133	0.815524	0.804864	0.765204	0.774944	0.876432	0.789495	0.829267	0.797861	0.847735	0.835284	0.836201	0.787462	0.804681	0.783209	0.728008	0.846012	0.851024	0.738177	0.84073	0.860681	0.843793	0.805339	0.849287	0.863632	0.832165	0.873032	0.8562	0.863552
		0.804665	0.813586	0.770565	0.745335	0.829612	0.828001	0.79163	0.810412	0.828602	0.820172	0.841266	0.824014	0.844782	0.847084	0.838828	0.818051	0.817545	0.812997	0.809559	0.857768	0.771337	0.831112	0.789795	0.755317	0.831342	0.80378	0.819153	0.77956	0.789339	0.846377	0.794819	0.838069	0.816155	0.777325	0.729894	0.86473	0.859518	0.813622	0.849159	0.877816	0.906486	0.857066	0.817242	0.831068	0.826962	0.849041	0.839865	0.803689
		0.849292	0.803625	0.791402	0.800095	0.840223	0.831293	0.770145	0.84129	0.862539	0.844954	0.800074	0.81805	0.888939	0.831298	0.755737	0.813267	0.849362	0.840896	0.824974	0.819936	0.787995	0.79277	0.799888	0.81784	0.825557	0.812926	0.847556	0.804749	0.771794	0.821993	0.850533	0.807052	0.86845	0.759733	0.709465	0.906156	0.861097	0.781279	0.851701	0.891357	0.805486	0.827859	0.848255	0.809116	0.887268	0.895645	0.898838	0.836144
		0.85106	0.832393	0.802646	0.80807	0.78965	0.856766	0.845378	0.853485	0.813834	0.837042	0.860924	0.830625	0.784233	0.831743	0.755519	0.817908	0.799194	0.900011	0.816571	0.871754	0.79904	0.820312	0.782572	0.790479	0.816064	0.794337	0.815313	0.761168	0.830886	0.851614	0.840134	0.803354	0.832338	0.788994	0.769285	0.840265	0.86746	0.829573	0.87571	0.888466	0.828924	0.847782	0.88379	0.794923	0.825202	0.88055	0.861691	0.809684
		0.882303	0.79918	0.784486	0.785565	0.792783	0.809608	0.836947	0.821201	0.828385	0.839658	0.81004	0.784967	0.849673	0.85331	0.821743	0.837071	0.799898	0.88782	0.866188	0.84725	0.755241	0.811291	0.783815	0.793762	0.846423	0.791031	0.843322	0.798811	0.795706	0.83722	0.78654	0.807604	0.807743	0.750611	0.75448	0.859135	0.87168	0.789783	0.842296	0.889445	0.835323	0.815611	0.866931	0.83077	0.911381	0.853575	0.865396	0.789971
		0.847166	0.803726	0.813955	0.813286	0.833466	0.800718	0.823238	0.824402	0.849505	0.846422	0.80093	0.784927	0.818943	0.819849	0.800539	0.783031	0.808791	0.828264	0.813295	0.849847	0.833481	0.826622	0.771554	0.797376	0.794768	0.769541	0.81571	0.810196	0.825874	0.816275	0.814345	0.843417	0.839709	0.776751	0.733208	0.905624	0.857712	0.76381	0.853957	0.921566	0.870806	0.886485	0.899574	0.778985	0.831745	0.858048	0.875058	0.825484
		0.869596	0.800012	0.80306	0.811246	0.824195	0.848305	0.7727	0.832374	0.813975	0.815661	0.791299	0.848006	0.837926	0.891321	0.795898	0.824962	0.818094	0.857885	0.847873	0.823367	0.753455	0.824074	0.799503	0.720587	0.819881	0.781391	0.834813	0.810631	0.808337	0.836192	0.842782	0.83561	0.833753	0.780206	0.747134	0.864582	0.846331	0.845171	0.839292	0.875567	0.831501	0.881185	0.850696	0.845393	0.854875	0.812576	0.870693	0.833906
		0.839309	0.76334	0.790031	0.844087	0.828175	0.809237	0.791902	0.826702	0.869988	0.857768	0.833566	0.791215	0.878581	0.837584	0.781638	0.79086	0.792507	0.843995	0.827325	0.827947	0.789566	0.823516	0.782369	0.822753	0.850386	0.802306	0.812721	0.774247	0.805282	0.813155	0.814621	0.801433	0.838285	0.723741	0.748542	0.861451	0.908381	0.793154	0.834415	0.879395	0.824787	0.843879	0.876149	0.782297	0.834873	0.847343	0.913129	0.850258
		0.864971	0.80809	0.789054	0.783559	0.792578	0.824905	0.78555	0.812313	0.848289	0.89486	0.815743	0.831704	0.796259	0.847908	0.829909	0.805691	0.787935	0.852454	0.80498	0.838968	0.739753	0.829762	0.809741	0.780851	0.872443	0.769399	0.841904	0.805918	0.794588	0.831427	0.849442	0.825412	0.844599	0.732177	0.733243	0.775253	0.876899	0.770547	0.849084	0.843102	0.795533	0.851449	0.885057	0.790642	0.867321	0.877734	0.839254	0.816219
		0.870225	0.763612	0.804551	0.833259	0.80847	0.794084	0.80612	0.844807	0.836896	0.868695	0.847088	0.773127	0.811284	0.838095	0.824172	0.833666	0.786584	0.805666	0.84623	0.800118	0.787649	0.865813	0.791033	0.743234	0.86299	0.809454	0.859621	0.753753	0.809793	0.819084	0.793763	0.802804	0.849983	0.79871	0.786504	0.885345	0.860943	0.852815	0.884655	0.846526	0.814821	0.856588	0.859376	0.835529	0.866393	0.831425	0.880243	0.852859
		0.849554	0.8113	0.800929	0.862293	0.803246	0.833333	0.827203	0.821566	0.835813	0.85278	0.88951	0.825997	0.859393	0.856166	0.786856	0.781229	0.816082	0.822468	0.813417	0.849428	0.782268	0.796617	0.751589	0.810884	0.847049	0.805151	0.82076	0.819582	0.825796	0.875911	0.81344	0.840422	0.820017	0.746878	0.744858	0.846188	0.840531	0.76393	0.855395	0.905091	0.862287	0.81756	0.86351	0.853856	0.860085	0.881675	0.890445	0.822506
		0.850533	0.783857	0.795494	0.865224	0.79579	0.799099	0.826935	0.825224	0.82252	0.837678	0.834765	0.791727	0.896727	0.812207	0.7969	0.80818	0.834908	0.838321	0.800941	0.856418	0.787713	0.802895	0.765641	0.80363	0.863136	0.791081	0.827153	0.83425	0.81138	0.834397	0.849328	0.795735	0.847725	0.750775	0.747122	0.842449	0.870506	0.759634	0.856311	0.905217	0.842344	0.836516	0.822607	0.784441	0.862948	0.854991	0.869238	0.824251
		0.849138	0.800006	0.79595	0.785002	0.810441	0.836931	0.784402	0.797614	0.857441	0.837735	0.780105	0.805984	0.877811	0.828576	0.776318	0.789583	0.774157	0.835509	0.82813	0.816776	0.776266	0.823061	0.774154	0.788623	0.841958	0.783991	0.805724	0.812021	0.811087	0.810949	0.760415	0.778258	0.918193	0.757227	0.762265	0.865744	0.838321	0.738516	0.855105	0.851965	0.858174	0.848127	0.800409	0.810072	0.897144	0.858632	0.859403	0.822365
		0.855333	0.773919	0.795758	0.824791	0.787361	0.843147	0.825459	0.786203	0.806465	0.820997	0.815474	0.802254	0.861659	0.82331	0.757711	0.808078	0.805719	0.862686	0.808258	0.845143	0.79274	0.84319	0.792702	0.788224	0.836893	0.799926	0.826283	0.790798	0.80797	0.847491	0.758006	0.807024	0.858101	0.789944	0.775146	0.911394	0.89627	0.76102	0.86489	0.838546	0.838482	0.907879	0.817737	0.825484	0.825244	0.906214	0.847015	0.793838
		0.831719	0.792978	0.783174	0.824791	0.820195	0.826539	0.814131	0.815378	0.81734	0.87726	0.824637	0.77618	0.828777	0.852482	0.817335	0.809408	0.830578	0.843186	0.830848	0.855989	0.792352	0.830659	0.787735	0.758807	0.854339	0.827187	0.851615	0.784309	0.830253	0.899029	0.808481	0.791056	0.813687	0.760367	0.748528	0.845575	0.911769	0.753065	0.831368	0.921284	0.85924	0.901401	0.807649	0.794335	0.806197	0.831528	0.853924	0.810861
		0.818485	0.797806	0.777881	0.825992	0.804173	0.872549	0.821445	0.781176	0.797111	0.871842	0.801503	0.838619	0.82788	0.888167	0.820662	0.816951	0.79756	0.812348	0.83475	0.894348	0.774978	0.808259	0.772623	0.794098	0.817433	0.790054	0.850312	0.768302	0.815829	0.873503	0.827281	0.7867	0.82576	0.778797	0.766332	0.859431	0.874105	0.792878	0.856198	0.833802	0.83998	0.865432	0.833642	0.79228	0.853048	0.873344	0.875609	0.817942
		0.814938	0.807938	0.799415	0.798419	0.82259	0.811368	0.793163	0.827422	0.812233	0.856528	0.849727	0.782803	0.888656	0.879696	0.781718	0.802249	0.794435	0.803902	0.81229	0.886676	0.776401	0.790437	0.755712	0.758261	0.85318	0.790927	0.846511	0.818768	0.828326	0.834103	0.80733	0.803379	0.874984	0.782037	0.761667	0.840643	0.864429	0.782188	0.833319	0.832951	0.802303	0.88053	0.86698	0.824505	0.761794	0.841676	0.87541	0.838314
		0.845775	0.817563	0.785847	0.802118	0.77637	0.827378	0.792123	0.85985	0.810197	0.859842	0.842911	0.825147	0.87029	0.907677	0.799255	0.76739	0.85847	0.826154	0.81933	0.843383	0.779062	0.814444	0.7936	0.805776	0.847247	0.769076	0.856036	0.791215	0.819743	0.830059	0.776431	0.800078	0.824778	0.760402	0.797377	0.84848	0.848481	0.83035	0.881003	0.892552	0.870264	0.869351	0.858426	0.811594	0.867921	0.867747	0.86323	0.820508
		0.877827	0.766963	0.779247	0.789606	0.81022	0.839654	0.800173	0.830547	0.855301	0.836071	0.827797	0.813533	0.820723	0.877837	0.819897	0.832768	0.78961	0.846383	0.822273	0.822518	0.773545	0.814158	0.770935	0.769163	0.858346	0.832008	0.813565	0.796917	0.816365	0.852894	0.804017	0.80708	0.855773	0.741566	0.725323	0.877091	0.86784	0.757482	0.859411	0.87351	0.834647	0.89406	0.841361	0.863925	0.880143	0.87413	0.860563	0.806406
		0.873686	0.799105	0.756391	0.857707	0.795154	0.841006	0.820408	0.809395	0.796988	0.84693	0.825364	0.811872	0.917771	0.862408	0.761304	0.788531	0.782719	0.82305	0.80686	0.851966	0.805061	0.84716	0.793819	0.783524	0.830218	0.817481	0.823277	0.792093	0.818133	0.828582	0.766842	0.83756	0.801461	0.7779	0.769372	0.882429	0.880164	0.79376	0.871294	0.916074	0.798629	0.886518	0.890315	0.808727	0.819484	0.92441	0.880229	0.837228
		0.875338	0.818442	0.78934	0.837676	0.8129	0.807616	0.789715	0.792235	0.838886	0.781836	0.817549	0.783845	0.924778	0.841299	0.789169	0.803562	0.820859	0.841529	0.857756	0.795074	0.772857	0.832986	0.828113	0.766358	0.851344	0.774761	0.867923	0.793526	0.858141	0.87743	0.777266	0.832928	0.839436	0.809502	0.739751	0.841737	0.876014	0.769473	0.842843	0.875751	0.828192	0.871859	0.828893	0.842249	0.916924	0.917503	0.896624	0.826927
		0.818854	0.815316	0.793647	0.786508	0.808833	0.826976	0.811282	0.823313	0.775536	0.862861	0.835633	0.819659	0.870977	0.87607	0.809164	0.821215	0.796917	0.854269	0.827307	0.836669	0.786529	0.816808	0.818876	0.774002	0.854192	0.783904	0.794864	0.780197	0.832068	0.848523	0.809583	0.802826	0.85522	0.777505	0.767114	0.846859	0.831259	0.763901	0.846163	0.870572	0.808127	0.854923	0.835238	0.879703	0.869541	0.845893	0.810306	0.818484
		0.831758	0.80854	0.797724	0.773225	0.801883	0.846653	0.834783	0.826947	0.832766	0.835917	0.841457	0.794581	0.899102	0.833018	0.783431	0.843219	0.796787	0.765655	0.809854	0.810732	0.79824	0.832474	0.804567	0.756528	0.841896	0.819874	0.820857	0.810774	0.822396	0.879538	0.799203	0.822649	0.802946	0.778592	0.751055	0.880602	0.835855	0.76809	0.845299	0.866649	0.862083	0.898303	0.855578	0.797554	0.875015	0.904593	0.843606	0.88032
		0.85266	0.816578	0.77224	0.770745	0.840485	0.858794	0.846967	0.85761	0.830104	0.84478	0.823059	0.782285	0.859276	0.862763	0.80917	0.815793	0.813836	0.840018	0.846328	0.844341	0.781688	0.841338	0.763381	0.787818	0.861067	0.830605	0.840824	0.786311	0.804663	0.84912	0.766892	0.8113	0.827027	0.793526	0.73606	0.847671	0.856141	0.769006	0.842524	0.872963	0.821009	0.845084	0.873123	0.802437	0.874791	0.871094	0.922304	0.80876
		0.837722	0.799597	0.802279	0.880759	0.798745	0.817831	0.82384	0.802326	0.821281	0.828115	0.855256	0.800602	0.882285	0.802524	0.779685	0.794095	0.815295	0.797227	0.860513	0.885517	0.784744	0.82658	0.776631	0.818594	0.850343	0.845819	0.843412	0.797906	0.824223	0.814884	0.739291	0.799937	0.834607	0.784574	0.745045	0.867516	0.871396	0.801335	0.822542	0.833647	0.86001	0.847706	0.859923	0.828148	0.85418	0.853188	0.840049	0.821085
		0.804368	0.804123	0.783688	0.804416	0.781333	0.789741	0.813582	0.83689	0.847222	0.869232	0.853314	0.797836	0.896912	0.839375	0.792133	0.802619	0.827717	0.763364	0.832837	0.82014	0.795493	0.837331	0.795143	0.764623	0.876607	0.799167	0.849336	0.800117	0.796615	0.841735	0.846666	0.816216	0.80156	0.770066	0.767071	0.866671	0.889001	0.774721	0.833472	0.872631	0.875974	0.874182	0.870594	0.809741	0.87697	0.815368	0.836953	0.822951
		0.869031	0.847304	0.8022	0.820369	0.838419	0.868745	0.790434	0.815841	0.809632	0.832653	0.789064	0.787923	0.891599	0.875806	0.780968	0.791256	0.828095	0.804909	0.793324	0.788069	0.80128	0.79632	0.798372	0.801428	0.839121	0.770705	0.850966	0.797113	0.77384	0.821489	0.785603	0.793575	0.815218	0.767886	0.802248	0.823715	0.899156	0.821273	0.88453	0.909486	0.83903	0.851146	0.868449	0.792006	0.834833	0.813864	0.871992	0.797545
		0.858553	0.829639	0.793685	0.799587	0.777896	0.81096	0.834386	0.820835	0.803695	0.825978	0.834062	0.773558	0.893673	0.873205	0.766972	0.806717	0.833281	0.824724	0.81441	0.864386	0.755683	0.815984	0.786118	0.819381	0.847752	0.790849	0.840124	0.809803	0.787602	0.852052	0.811951	0.767526	0.803338	0.800152	0.751921	0.808474	0.854944	0.775862	0.798803	0.84709	0.859339	0.860735	0.907235	0.836227	0.80786	0.88676	0.857012	0.858369
		0.861012	0.803044	0.817417	0.791845	0.816326	0.878163	0.803925	0.812105	0.824113	0.82736	0.81927	0.80259	0.829951	0.795881	0.815094	0.815331	0.831904	0.81272	0.832048	0.816468	0.798583	0.788681	0.820458	0.818032	0.840485	0.841085	0.846485	0.781049	0.841675	0.871894	0.837753	0.773555	0.863423	0.781393	0.758305	0.827459	0.859784	0.706219	0.821985	0.8757	0.849039	0.885919	0.865194	0.792998	0.845866	0.913996	0.824805	0.847482
		0.813255	0.811145	0.779485	0.791592	0.819431	0.842955	0.808846	0.812146	0.835056	0.858535	0.841269	0.836756	0.839557	0.864735	0.799321	0.763573	0.777214	0.788026	0.8412	0.825419	0.751181	0.819854	0.768364	0.767413	0.880293	0.807253	0.828194	0.778539	0.798787	0.81901	0.798563	0.753798	0.831525	0.730401	0.732216	0.832801	0.883095	0.769557	0.805988	0.892848	0.899696	0.862164	0.909933	0.80877	0.85567	0.856189	0.857002	0.842685
		0.86709	0.80442	0.757232	0.806979	0.822547	0.831754	0.773554	0.858582	0.845213	0.896962	0.809681	0.838764	0.843573	0.806073	0.793098	0.807244	0.818515	0.837871	0.814544	0.837717	0.778341	0.794946	0.797273	0.789147	0.82924	0.782505	0.857647	0.806592	0.809037	0.842559	0.791505	0.793439	0.831436	0.770792	0.762783	0.871901	0.817518	0.803409	0.854481	0.841249	0.898293	0.827735	0.906664	0.81745	0.855463	0.840683	0.814828	0.834806
		0.859261	0.85313	0.772752	0.818773	0.816293	0.832478	0.752633	0.840923	0.780703	0.863245	0.828639	0.808083	0.837502	0.822672	0.778227	0.821856	0.777909	0.743768	0.823938	0.823906	0.767669	0.840444	0.774494	0.820736	0.840035	0.803367	0.803555	0.761386	0.844321	0.820975	0.802978	0.802864	0.844321	0.823785	0.741702	0.825336	0.846387	0.777952	0.834027	0.8347	0.863789	0.808522	0.861345	0.841044	0.85211	0.922552	0.841834	0.867382
		0.833281	0.814159	0.804089	0.809222	0.807609	0.863021	0.81313	0.814758	0.834554	0.818501	0.82173	0.833294	0.883776	0.836633	0.755286	0.831749	0.832658	0.809165	0.904385	0.864432	0.795027	0.809144	0.772848	0.798888	0.835922	0.833452	0.859261	0.81486	0.794639	0.830456	0.816739	0.818417	0.880346	0.779265	0.750071	0.869633	0.866073	0.837658	0.879566	0.904608	0.811633	0.870738	0.894546	0.818475	0.866757	0.892718	0.907878	0.859961
		0.825272	0.813313	0.778946	0.846625	0.834791	0.784324	0.82598	0.836431	0.819499	0.827402	0.823935	0.812889	0.880988	0.877029	0.758915	0.768106	0.813693	0.815584	0.833513	0.847507	0.792424	0.799178	0.775993	0.835436	0.874168	0.770883	0.840589	0.782228	0.817994	0.847185	0.795012	0.79583	0.82966	0.762948	0.735985	0.818065	0.84984	0.810526	0.840839	0.920731	0.837802	0.789418	0.857629	0.830051	0.853442	0.867657	0.840259	0.817788
		0.85284	0.864367	0.78597	0.772746	0.824097	0.822136	0.801652	0.821739	0.880301	0.836043	0.829244	0.809754	0.903214	0.87995	0.784359	0.785775	0.798819	0.827326	0.910047	0.872447	0.810706	0.824057	0.778024	0.776863	0.870892	0.853534	0.801883	0.798056	0.82968	0.83846	0.819291	0.771485	0.851373	0.775804	0.783993	0.854843	0.862863	0.784212	0.837682	0.907601	0.734307	0.838918	0.870844	0.802754	0.853096	0.82093	0.82425	0.817446
		0.840636	0.781541	0.780843	0.787483	0.783573	0.87186	0.793407	0.805904	0.881293	0.816169	0.858412	0.837271	0.858423	0.839127	0.818619	0.742774	0.819731	0.815395	0.860111	0.848466	0.788946	0.81763	0.784228	0.809196	0.862458	0.738194	0.824886	0.767852	0.803201	0.846722	0.809064	0.768683	0.839373	0.781901	0.747943	0.888858	0.878833	0.772529	0.86038	0.883741	0.839352	0.840097	0.854783	0.80503	0.824519	0.853308	0.820599	0.854349
		0.851869	0.812446	0.80656	0.835011	0.802788	0.808526	0.788053	0.836379	0.771046	0.814564	0.836773	0.811144	0.85614	0.864475	0.765724	0.793449	0.78323	0.874302	0.778742	0.827943	0.807922	0.861378	0.783999	0.804507	0.851174	0.788735	0.824479	0.788916	0.844565	0.844137	0.806299	0.781793	0.843218	0.771001	0.739685	0.858721	0.873434	0.774719	0.834883	0.921802	0.782016	0.853923	0.91574	0.82045	0.855563	0.929586	0.862073	0.822043
		0.84137	0.823078	0.803214	0.809326	0.812968	0.807369	0.839614	0.828008	0.89246	0.849157	0.808131	0.826787	0.852367	0.84984	0.813168	0.775388	0.845117	0.810664	0.799417	0.86662	0.775069	0.832699	0.821984	0.784582	0.848925	0.848222	0.792129	0.807972	0.816929	0.829198	0.821108	0.845221	0.844157	0.774031	0.74856	0.84911	0.874527	0.790407	0.861871	0.894581	0.854442	0.859378	0.894438	0.826686	0.806894	0.825094	0.826427	0.821376
		0.81069	0.851165	0.787795	0.795957	0.802516	0.836483	0.824451	0.819864	0.850705	0.8651	0.818025	0.823773	0.881869	0.848696	0.805889	0.771828	0.8098	0.803561	0.832743	0.85354	0.775123	0.85142	0.810652	0.783821	0.854853	0.773517	0.838686	0.776586	0.843185	0.825827	0.826239	0.789826	0.840673	0.76495	0.750364	0.837591	0.884924	0.810663	0.824802	0.902756	0.829401	0.899392	0.89569	0.790405	0.829	0.893016	0.874829	0.838144
		0.785378	0.829184	0.792517	0.834048	0.790194	0.798193	0.80398	0.840235	0.85318	0.834277	0.801928	0.805167	0.9262	0.867835	0.809576	0.782073	0.857094	0.825332	0.808326	0.831525	0.767812	0.81529	0.783886	0.787272	0.839943	0.789168	0.8347	0.796198	0.803218	0.813183	0.833511	0.777983	0.886865	0.770162	0.772548	0.847272	0.850119	0.833433	0.876531	0.91238	0.84285	0.824589	0.885092	0.817412	0.842551	0.888436	0.873078	0.856785
		0.824354	0.820674	0.81543	0.848163	0.845613	0.809057	0.824314	0.829873	0.808757	0.833244	0.85453	0.787695	0.900801	0.888709	0.759595	0.759745	0.815182	0.831024	0.818726	0.863903	0.772988	0.828429	0.816445	0.813298	0.842223	0.770865	0.812194	0.776011	0.819862	0.809136	0.808207	0.803707	0.853811	0.766783	0.715708	0.821694	0.848594	0.792735	0.81597	0.886873	0.867432	0.856331	0.856676	0.818682	0.843598	0.823641	0.840943	0.810021
		0.854864	0.790131	0.800401	0.81926	0.824147	0.886373	0.874064	0.837994	0.809033	0.834641	0.835041	0.823206	0.860577	0.842868	0.796734	0.79613	0.786462	0.747316	0.84806	0.836628	0.777102	0.837282	0.805348	0.789634	0.831332	0.790821	0.811089	0.731467	0.834229	0.818483	0.813372	0.785921	0.831122	0.790786	0.73749	0.841955	0.843497	0.806504	0.827348	0.832878	0.803995	0.843095	0.888527	0.857415	0.847415	0.879568	0.850431	0.79471
		0.827352	0.791263	0.797763	0.806224	0.768852	0.83426	0.83661	0.800093	0.826041	0.776123	0.832082	0.811967	0.862839	0.875892	0.797496	0.80512	0.827055	0.857081	0.798173	0.819888	0.774651	0.813485	0.811654	0.794778	0.879332	0.821593	0.859636	0.781734	0.798238	0.867556	0.825726	0.842342	0.833313	0.757435	0.750946	0.885569	0.885695	0.761389	0.788986	0.918342	0.864477	0.870969	0.834463	0.847579	0.899284	0.891544	0.921839	0.818938
		0.84524	0.7746	0.797139	0.858614	0.817561	0.807478	0.844393	0.809042	0.86358	0.839381	0.821814	0.832837	0.858522	0.858756	0.795754	0.781005	0.796202	0.780462	0.842902	0.88435	0.783285	0.847248	0.803001	0.796443	0.84916	0.813226	0.830691	0.780675	0.786595	0.832479	0.862746	0.76634	0.826227	0.750339	0.736402	0.837562	0.866558	0.830545	0.83444	0.861498	0.81208	0.885584	0.891241	0.845874	0.865666	0.873847	0.872442	0.858059
		0.845604	0.792918	0.823078	0.835137	0.771555	0.841128	0.793217	0.819425	0.808425	0.796379	0.811003	0.827957	0.864167	0.816077	0.790762	0.812664	0.780766	0.832469	0.836838	0.86487	0.790717	0.832128	0.832449	0.761157	0.867879	0.789799	0.825572	0.783792	0.798072	0.846674	0.791669	0.830581	0.845982	0.780736	0.744531	0.832672	0.869557	0.807655	0.795816	0.903156	0.805224	0.849269	0.859026	0.852156	0.856926	0.867112	0.811565	0.830946
		0.857458	0.750534	0.797965	0.794676	0.815701	0.812252	0.798829	0.82059	0.839362	0.793957	0.802318	0.779212	0.855471	0.87458	0.792293	0.823328	0.810971	0.860566	0.828335	0.832238	0.780912	0.81051	0.819453	0.798842	0.844935	0.823675	0.839389	0.789409	0.800134	0.799612	0.763789	0.814782	0.833734	0.791778	0.71163	0.885834	0.825273	0.805636	0.858288	0.919664	0.856171	0.833256	0.902566	0.817694	0.848077	0.829078	0.838328	0.828378
		0.811021	0.835163	0.799638	0.811948	0.788778	0.842003	0.843323	0.80935	0.842745	0.79115	0.872993	0.826455	0.84738	0.825825	0.802708	0.800787	0.804714	0.829278	0.850334	0.836718	0.78583	0.836231	0.77739	0.839445	0.828469	0.806094	0.819036	0.778097	0.792534	0.816771	0.846093	0.801924	0.828149	0.773018	0.76453	0.858488	0.875094	0.828053	0.828421	0.911197	0.803248	0.854035	0.843762	0.838185	0.879765	0.877658	0.877315	0.825261
		0.807156	0.804588	0.793025	0.805288	0.824774	0.833064	0.840533	0.793978	0.812608	0.831765	0.809533	0.777889	0.866848	0.922162	0.798402	0.802901	0.799871	0.85006	0.868622	0.824475	0.76697	0.811706	0.793213	0.792796	0.796458	0.816551	0.815947	0.789397	0.787773	0.891648	0.781395	0.801958	0.810344	0.788796	0.761037	0.828476	0.858041	0.788908	0.836388	0.87272	0.862242	0.865094	0.840035	0.807983	0.846293	0.857685	0.850874	0.817291
		0.845386	0.799251	0.787275	0.828904	0.796889	0.843665	0.806435	0.844391	0.830477	0.859284	0.797594	0.806319	0.930289	0.879604	0.757044	0.803903	0.808984	0.824155	0.888211	0.858634	0.764693	0.828775	0.784711	0.81303	0.830486	0.761104	0.820016	0.741421	0.836683	0.813534	0.781429	0.814923	0.84076	0.770227	0.741945	0.853387	0.882023	0.826758	0.878193	0.889686	0.886983	0.854504	0.877797	0.807517	0.85045	0.809666	0.893282	0.807316
		0.816156	0.810021	0.777327	0.804306	0.796979	0.831767	0.801303	0.840744	0.851544	0.824354	0.846912	0.809982	0.892602	0.860009	0.787605	0.808962	0.819099	0.836454	0.834114	0.842631	0.764829	0.843037	0.827413	0.775057	0.814679	0.834657	0.848882	0.78872	0.805814	0.79662	0.814749	0.812869	0.827735	0.774563	0.68402	0.821903	0.856554	0.753656	0.814129	0.880643	0.868135	0.857259	0.879696	0.807312	0.859613	0.865561	0.894369	0.811061
		0.844748	0.799846	0.779733	0.862009	0.832515	0.863062	0.780157	0.861325	0.834758	0.802953	0.821934	0.820562	0.831191	0.868886	0.776888	0.783579	0.806751	0.819097	0.825941	0.812987	0.795399	0.835583	0.779932	0.824698	0.840501	0.809369	0.782824	0.802671	0.830751	0.821935	0.788237	0.771533	0.86273	0.758545	0.75038	0.875398	0.85195	0.757777	0.862463	0.88788	0.876862	0.860472	0.811789	0.836983	0.848924	0.83365	0.851895	0.807387
		0.814256	0.789372	0.786708	0.81482	0.793409	0.849412	0.81263	0.83075	0.858166	0.81924	0.828155	0.836979	0.888625	0.818066	0.753669	0.799664	0.841545	0.860782	0.861975	0.879241	0.804735	0.793752	0.807894	0.797714	0.8609	0.768435	0.854293	0.779219	0.795575	0.860192	0.828234	0.819085	0.820927	0.778775	0.753366	0.864102	0.879121	0.832962	0.826926	0.864832	0.808238	0.848744	0.881768	0.823	0.84475	0.886689	0.883179	0.787318
		0.831689	0.833137	0.810758	0.851706	0.825113	0.862877	0.809234	0.843561	0.809223	0.841526	0.84691	0.857502	0.928396	0.867118	0.789235	0.837314	0.796257	0.808964	0.889323	0.796689	0.793401	0.805069	0.795823	0.804283	0.815437	0.779325	0.824418	0.793507	0.801631	0.83533	0.787309	0.760055	0.859611	0.765497	0.77674	0.908993	0.870174	0.786314	0.826005	0.847591	0.863038	0.841858	0.889463	0.814523	0.853722	0.78893	0.866273	0.822229
		0.836664	0.812831	0.784719	0.820355	0.812085	0.879402	0.820177	0.800825	0.817607	0.860946	0.807062	0.8487	0.825145	0.830791	0.780328	0.817446	0.795675	0.80584	0.812559	0.861078	0.810561	0.835907	0.787084	0.820489	0.817053	0.769546	0.821455	0.791365	0.823292	0.8676	0.825032	0.79863	0.822716	0.813478	0.71582	0.842986	0.833761	0.815235	0.853003	0.839059	0.81994	0.87122	0.877913	0.832306	0.843619	0.886443	0.917035	0.83674
		0.858541	0.851859	0.809267	0.821183	0.81535	0.813695	0.802867	0.839028	0.85506	0.799421	0.867136	0.803818	0.888769	0.884617	0.773552	0.803348	0.817402	0.856801	0.844522	0.835753	0.796548	0.801442	0.732469	0.766513	0.857577	0.796928	0.818196	0.788371	0.808979	0.868329	0.854818	0.770946	0.837789	0.7878	0.728673	0.865526	0.865386	0.826517	0.805829	0.846339	0.801155	0.861348	0.868627	0.788818	0.873744	0.891127	0.866257	0.789856
		0.833276	0.815406	0.776983	0.778675	0.775387	0.837032	0.81497	0.798348	0.833244	0.82368	0.818892	0.828842	0.850875	0.834729	0.756874	0.827586	0.835234	0.756508	0.822674	0.835964	0.799714	0.824752	0.779773	0.818195	0.858342	0.747363	0.813657	0.802466	0.795678	0.885405	0.800011	0.77058	0.847703	0.822292	0.725371	0.836919	0.885019	0.772301	0.855771	0.893758	0.814708	0.81977	0.861996	0.840588	0.866991	0.925259	0.89041	0.797499
		0.825617	0.778581	0.816467	0.787863	0.814381	0.827831	0.81615	0.791959	0.854309	0.810858	0.813296	0.817714	0.809923	0.871091	0.759311	0.849739	0.800047	0.814123	0.832885	0.861055	0.774818	0.824215	0.773498	0.763802	0.850355	0.788322	0.828226	0.785362	0.853327	0.842723	0.732879	0.800883	0.833859	0.788221	0.735258	0.868873	0.889448	0.752578	0.872105	0.892946	0.876487	0.856672	0.837153	0.825544	0.880216	0.869386	0.852945	0.796769
		0.841706	0.817888	0.796324	0.828009	0.840279	0.834517	0.814137	0.817339	0.787374	0.830057	0.796216	0.759188	0.854493	0.867453	0.782477	0.812288	0.825556	0.841527	0.810145	0.880865	0.785324	0.846888	0.774991	0.816898	0.870304	0.783041	0.875606	0.797216	0.839908	0.862354	0.808323	0.821703	0.836488	0.768311	0.758705	0.86609	0.864594	0.779562	0.832452	0.896623	0.852818	0.845784	0.827431	0.805533	0.864153	0.851767	0.811698	0.783376
		0.807236	0.809291	0.799115	0.848758	0.819977	0.838753	0.804928	0.809377	0.851922	0.831708	0.834764	0.767953	0.884925	0.895575	0.80515	0.823253	0.803205	0.832772	0.888286	0.866115	0.78467	0.829013	0.795909	0.811968	0.822004	0.797695	0.813705	0.792755	0.831585	0.854221	0.854053	0.817149	0.88456	0.776789	0.73374	0.825509	0.851374	0.812799	0.847912	0.884586	0.885994	0.873347	0.86309	0.810697	0.884388	0.82245	0.876894	0.83525
		0.808506	0.7764	0.800068	0.829837	0.826454	0.850424	0.831775	0.827345	0.809206	0.856897	0.829432	0.841387	0.929662	0.819656	0.803537	0.790727	0.812775	0.797899	0.838051	0.855699	0.826317	0.823335	0.794521	0.793242	0.868931	0.785669	0.838155	0.781182	0.820034	0.820613	0.792405	0.802694	0.879701	0.765775	0.778479	0.830429	0.850867	0.779145	0.822265	0.868329	0.82955	0.871459	0.902643	0.814671	0.840191	0.907756	0.852166	0.825093
		0.864748	0.794457	0.792192	0.870893	0.780867	0.813353	0.805283	0.827223	0.837141	0.819968	0.821703	0.825241	0.904435	0.846137	0.755345	0.809853	0.800425	0.839665	0.832157	0.842494	0.814564	0.848824	0.792333	0.78498	0.85732	0.814502	0.767543	0.813652	0.783647	0.826176	0.816701	0.815612	0.861051	0.778885	0.74715	0.82716	0.85551	0.790649	0.848117	0.877625	0.860442	0.894928	0.907568	0.824172	0.861365	0.896466	0.865218	0.798505
		0.885477	0.793859	0.762985	0.832877	0.814895	0.839038	0.79863	0.85645	0.836495	0.819099	0.846976	0.805567	0.895854	0.848056	0.745434	0.805269	0.816849	0.841231	0.858104	0.858421	0.788405	0.825053	0.791106	0.761596	0.833553	0.805484	0.805688	0.780897	0.768423	0.831683	0.797137	0.763206	0.848525	0.780503	0.752012	0.85791	0.860615	0.783814	0.84951	0.888205	0.870527	0.83494	0.909741	0.838804	0.863213	0.87175	0.879206	0.812606
		0.81423	0.809354	0.809055	0.816512	0.77755	0.86891	0.796648	0.80927	0.825049	0.815269	0.812425	0.800254	0.884134	0.899131	0.760682	0.855924	0.797501	0.825309	0.810867	0.820308	0.78169	0.840234	0.808222	0.845671	0.813721	0.803017	0.859343	0.796521	0.820114	0.854485	0.850839	0.765883	0.838271	0.774022	0.756567	0.817697	0.876517	0.789238	0.845387	0.873133	0.850073	0.861248	0.861534	0.797827	0.858906	0.859503	0.881223	0.835933
		0.814541	0.78927	0.778952	0.78052	0.814729	0.846081	0.783472	0.797494	0.822232	0.84507	0.829019	0.790347	0.946881	0.854488	0.791176	0.81577	0.810655	0.784098	0.839594	0.842632	0.815334	0.815489	0.811475	0.784613	0.814073	0.793455	0.847278	0.74116	0.816532	0.831128	0.805538	0.77551	0.825173	0.768028	0.745749	0.836001	0.845663	0.710811	0.851576	0.877977	0.8492	0.853678	0.846345	0.834423	0.832337	0.847744	0.860095	0.812783
		0.78807	0.783492	0.798394	0.815325	0.795734	0.810918	0.809837	0.819761	0.87901	0.823457	0.83757	0.795293	0.879899	0.838589	0.772653	0.811987	0.775959	0.824752	0.860852	0.80135	0.808529	0.815519	0.826719	0.805036	0.856534	0.871706	0.857985	0.778373	0.810691	0.846214	0.834213	0.791318	0.849313	0.774341	0.727607	0.848673	0.861361	0.802417	0.848145	0.858941	0.818346	0.859161	0.863311	0.818733	0.88824	0.872388	0.862694	0.811911
		0.822897	0.855123	0.786825	0.810771	0.791034	0.85147	0.79358	0.82841	0.813461	0.815456	0.850681	0.842293	0.88595	0.83753	0.809051	0.836064	0.824981	0.822485	0.832724	0.844674	0.806401	0.828429	0.765556	0.800955	0.839271	0.780734	0.85612	0.782514	0.835183	0.842454	0.781262	0.793763	0.853775	0.783626	0.753024	0.876735	0.862495	0.756392	0.861884	0.859444	0.797534	0.786594	0.845879	0.838076	0.823878	0.863809	0.894984	0.799439
		0.853955	0.812161	0.787826	0.825302	0.796971	0.81151	0.845726	0.852001	0.849194	0.864732	0.822263	0.831241	0.925409	0.898656	0.795768	0.781014	0.755698	0.869721	0.85207	0.846007	0.776821	0.825571	0.802116	0.780151	0.869724	0.794032	0.839682	0.76864	0.790322	0.868463	0.828546	0.832406	0.806204	0.776539	0.723597	0.842186	0.86693	0.763726	0.822171	0.902682	0.819994	0.897075	0.883965	0.845637	0.891847	0.849509	0.762339	0.840713
		0.806695	0.849325	0.793326	0.829347	0.808559	0.83462	0.833818	0.831754	0.85311	0.812839	0.79489	0.828604	0.877627	0.820876	0.797873	0.834495	0.814528	0.827066	0.813255	0.89668	0.826954	0.851295	0.837184	0.778631	0.841756	0.807938	0.855663	0.833349	0.812403	0.880438	0.767608	0.827033	0.881451	0.786847	0.754953	0.829903	0.84984	0.811504	0.801343	0.839324	0.862686	0.826916	0.859201	0.782342	0.829088	0.855118	0.816029	0.757663
		0.837633	0.790942	0.778963	0.813539	0.811713	0.811444	0.792437	0.81892	0.812626	0.779476	0.819677	0.801859	0.80846	0.810581	0.81038	0.816502	0.82834	0.853066	0.839565	0.841057	0.805193	0.842566	0.806076	0.74148	0.831174	0.780485	0.864868	0.783565	0.823496	0.794975	0.769547	0.782362	0.865437	0.80303	0.756825	0.836887	0.841049	0.786546	0.867576	0.83334	0.896054	0.854902	0.893201	0.810987	0.812487	0.855954	0.878609	0.841227
		0.818995	0.808041	0.77691	0.834284	0.846162	0.812661	0.79076	0.812464	0.872642	0.843686	0.840049	0.8275	0.890998	0.890921	0.804103	0.861359	0.843397	0.856348	0.818688	0.81009	0.807529	0.814792	0.791711	0.813994	0.864354	0.752509	0.837478	0.78479	0.844171	0.839974	0.82241	0.798148	0.829303	0.781097	0.696228	0.882188	0.854989	0.805654	0.850521	0.850447	0.86187	0.899432	0.886673	0.813715	0.820304	0.84269	0.842362	0.838153
		0.812858	0.806566	0.79424	0.811017	0.778172	0.817095	0.848201	0.824045	0.833881	0.818223	0.815467	0.817137	0.861251	0.891616	0.775667	0.832107	0.802572	0.837922	0.853021	0.80623	0.796854	0.813912	0.782973	0.787018	0.84549	0.787101	0.836677	0.78101	0.813513	0.831434	0.831976	0.81848	0.840587	0.795065	0.743293	0.864037	0.857694	0.754015	0.852761	0.839684	0.86421	0.863655	0.874623	0.816914	0.819233	0.864374	0.866966	0.810275
		0.836528	0.820932	0.787281	0.802744	0.815613	0.852944	0.813831	0.83109	0.850093	0.839925	0.833246	0.784745	0.856091	0.838967	0.802698	0.847869	0.803822	0.867748	0.895496	0.814364	0.784847	0.831908	0.804532	0.821985	0.865087	0.795591	0.819097	0.784572	0.824921	0.855812	0.854671	0.807879	0.835526	0.79343	0.743553	0.838047	0.841786	0.770415	0.854188	0.90933	0.823989	0.817047	0.850294	0.827923	0.864932	0.890656	0.827192	0.847798
		0.836896	0.80931	0.781968	0.815225	0.783314	0.847498	0.81063	0.803983	0.858113	0.851259	0.875978	0.802393	0.851153	0.863147	0.774778	0.840231	0.814945	0.826415	0.85841	0.864422	0.821435	0.838149	0.80048	0.824698	0.843076	0.791243	0.824676	0.764935	0.848918	0.871595	0.841935	0.789508	0.830328	0.794604	0.73212	0.856688	0.847	0.754371	0.854662	0.861125	0.818406	0.874773	0.839403	0.777824	0.829346	0.855003	0.896232	0.846571
		0.833399	0.797519	0.782483	0.842873	0.793424	0.815547	0.839328	0.791136	0.859273	0.802637	0.815747	0.777659	0.802655	0.807298	0.758165	0.81498	0.783343	0.821331	0.847614	0.858606	0.818168	0.821014	0.795931	0.79833	0.882353	0.823787	0.857416	0.806886	0.80893	0.859799	0.762523	0.804931	0.817419	0.795262	0.762862	0.89238	0.867366	0.790796	0.866522	0.849246	0.803502	0.833896	0.843347	0.808807	0.824266	0.880575	0.867226	0.815803
		0.811689	0.77619	0.822898	0.845594	0.812897	0.81402	0.788761	0.834363	0.821069	0.863208	0.798989	0.792511	0.842405	0.882941	0.778572	0.801236	0.863482	0.786591	0.819346	0.851748	0.792877	0.808199	0.780462	0.830974	0.881075	0.78389	0.822722	0.792252	0.813361	0.843331	0.82512	0.80361	0.85794	0.777813	0.700716	0.836268	0.845265	0.788379	0.847382	0.876092	0.901881	0.855754	0.854214	0.816625	0.872667	0.872189	0.851133	0.845956
		0.839574	0.797592	0.791315	0.801725	0.834932	0.914495	0.813324	0.815452	0.844422	0.870239	0.818881	0.814663	0.864845	0.855941	0.810835	0.852069	0.800368	0.833602	0.796147	0.859301	0.810489	0.833696	0.765724	0.806265	0.881671	0.804668	0.821668	0.782767	0.835347	0.841034	0.865709	0.797732	0.847662	0.775691	0.733248	0.862449	0.860843	0.793102	0.843099	0.845479	0.825114	0.84843	0.882162	0.84262	0.852249	0.845626	0.900819	0.795692
		0.82998	0.82382	0.816144	0.839971	0.783623	0.850337	0.788647	0.796379	0.829685	0.816025	0.849879	0.761635	0.841088	0.848058	0.755516	0.827549	0.811499	0.791276	0.845605	0.820899	0.799264	0.818095	0.783606	0.802115	0.836429	0.805885	0.88059	0.770573	0.820745	0.83866	0.799776	0.800355	0.857108	0.776858	0.68813	0.847618	0.872339	0.75842	0.864581	0.840325	0.817256	0.856251	0.893565	0.810543	0.802357	0.838772	0.865288	0.825236
		0.868312	0.838592	0.821282	0.843913	0.792261	0.833948	0.812443	0.764331	0.897677	0.871036	0.853388	0.809528	0.859887	0.867653	0.774246	0.831427	0.849702	0.818372	0.820379	0.85727	0.800264	0.825378	0.819696	0.783884	0.830966	0.774846	0.836958	0.775737	0.84556	0.869263	0.780949	0.78044	0.881897	0.794953	0.696949	0.845577	0.845811	0.800589	0.8845	0.835087	0.85346	0.878053	0.864983	0.88595	0.819099	0.87295	0.843711	0.84214
		0.841639	0.810879	0.790424	0.858495	0.83918	0.834728	0.81374	0.82374	0.835103	0.839545	0.820655	0.814246	0.897216	0.875338	0.797278	0.82965	0.85688	0.771056	0.818036	0.839439	0.7934	0.833511	0.801449	0.80208	0.82368	0.796862	0.838085	0.789603	0.843115	0.820968	0.836385	0.80659	0.857025	0.766591	0.762227	0.853974	0.845005	0.846284	0.804264	0.877129	0.816744	0.873901	0.867997	0.812657	0.849932	0.869335	0.874646	0.822466
		0.876967	0.83916	0.786479	0.850236	0.872084	0.856443	0.842774	0.796043	0.828863	0.836164	0.833597	0.758735	0.817481	0.852112	0.808342	0.823373	0.869676	0.838022	0.807827	0.827853	0.779464	0.836097	0.804897	0.801145	0.854337	0.748121	0.820899	0.785096	0.803167	0.830953	0.800092	0.757351	0.825292	0.78758	0.717939	0.880496	0.828877	0.748252	0.842276	0.91449	0.89168	0.859293	0.828746	0.78173	0.882748	0.853968	0.887717	0.827401
		0.855597	0.799623	0.775501	0.836287	0.801542	0.845049	0.805905	0.827589	0.827864	0.785987	0.814732	0.823305	0.827091	0.876865	0.791988	0.80888	0.846565	0.793815	0.835333	0.855497	0.760303	0.856124	0.798172	0.793641	0.857049	0.777773	0.853755	0.813164	0.816622	0.839564	0.787288	0.844432	0.817594	0.765229	0.779966	0.864311	0.839547	0.773994	0.841811	0.906957	0.854157	0.887698	0.850397	0.830494	0.811679	0.863983	0.863215	0.835744
		0.879798	0.824586	0.762322	0.812532	0.804484	0.816902	0.846937	0.815097	0.858917	0.851306	0.844306	0.821903	0.935666	0.840041	0.775722	0.818795	0.802383	0.839669	0.826719	0.797148	0.771405	0.811508	0.774913	0.799648	0.84094	0.780791	0.786629	0.779899	0.790326	0.853042	0.805765	0.789303	0.848037	0.791643	0.767048	0.87628	0.862047	0.713272	0.880036	0.886459	0.843997	0.844045	0.825381	0.829815	0.837574	0.784079	0.871406	0.860508
		0.810546	0.779354	0.783034	0.795469	0.833806	0.854405	0.820835	0.818467	0.820573	0.791878	0.831408	0.797778	0.890814	0.867771	0.796932	0.809017	0.884484	0.846289	0.82209	0.825032	0.792584	0.804829	0.820658	0.773887	0.837482	0.785257	0.833837	0.78333	0.793068	0.850795	0.828112	0.807506	0.836178	0.801532	0.721567	0.863586	0.863399	0.796711	0.896264	0.853827	0.821568	0.892441	0.876723	0.803091	0.846912	0.875343	0.828549	0.850929
		0.846355	0.832701	0.792962	0.832327	0.809593	0.809427	0.808484	0.804215	0.840063	0.830086	0.840184	0.799207	0.868476	0.863078	0.778234	0.823752	0.848738	0.849707	0.847901	0.834198	0.790363	0.814183	0.75712	0.783528	0.814185	0.751398	0.836934	0.753496	0.827212	0.862907	0.809278	0.817805	0.849263	0.771245	0.745723	0.867484	0.841957	0.803702	0.887521	0.835276	0.884581	0.88493	0.870487	0.82703	0.856871	0.832771	0.841643	0.846309
		0.843707	0.800037	0.779178	0.81868	0.831647	0.841853	0.827434	0.832031	0.834124	0.808805	0.834044	0.831332	0.864812	0.845748	0.789432	0.829444	0.816658	0.836368	0.824634	0.819145	0.795086	0.831328	0.818537	0.779848	0.876946	0.757203	0.827826	0.793434	0.825346	0.8405	0.826841	0.78896	0.847254	0.772434	0.758361	0.843402	0.826477	0.82715	0.80227	0.831585	0.778616	0.831784	0.819952	0.876202	0.822653	0.904562	0.852824	0.803392
		0.874198	0.801892	0.798122	0.828365	0.824144	0.836567	0.833259	0.832921	0.847247	0.805918	0.876162	0.843612	0.860678	0.864239	0.80542	0.821868	0.786902	0.822372	0.844219	0.830401	0.789589	0.823403	0.80704	0.828842	0.873219	0.785946	0.836351	0.809208	0.818951	0.835821	0.788271	0.799346	0.824834	0.74904	0.706884	0.857835	0.859282	0.763182	0.863275	0.855985	0.785296	0.863387	0.879848	0.816917	0.860303	0.898058	0.820475	0.821541
		0.813742	0.786815	0.769275	0.85014	0.7653	0.795581	0.808981	0.807086	0.819183	0.796154	0.834104	0.819428	0.827302	0.874494	0.780689	0.825933	0.828553	0.865594	0.837377	0.843047	0.784152	0.848907	0.774602	0.77721	0.835509	0.776729	0.818653	0.784157	0.843457	0.821097	0.808246	0.787929	0.85157	0.764609	0.708959	0.866073	0.873811	0.776171	0.894076	0.850477	0.810672	0.868805	0.865429	0.783849	0.876159	0.880674	0.875913	0.804605
		0.835498	0.77755	0.771331	0.8144	0.799714	0.870649	0.828771	0.812037	0.828787	0.8271	0.817792	0.817849	0.833235	0.844387	0.788583	0.842245	0.791894	0.796114	0.883202	0.854887	0.801522	0.816145	0.78554	0.787738	0.888951	0.8032	0.833628	0.7953	0.838932	0.835356	0.81139	0.808168	0.852055	0.791138	0.707578	0.854919	0.859875	0.787243	0.838376	0.877951	0.864143	0.85685	0.875269	0.791655	0.848449	0.838412	0.838405	0.868561
		0.833177	0.811661	0.79573	0.888298	0.808614	0.787454	0.800209	0.828863	0.870243	0.819884	0.824899	0.819941	0.825537	0.852909	0.824308	0.819356	0.807914	0.759328	0.824031	0.825903	0.778498	0.793835	0.791494	0.790598	0.818039	0.783375	0.845748	0.770189	0.827784	0.857321	0.749745	0.774921	0.825673	0.800263	0.716577	0.838565	0.849941	0.83696	0.842635	0.818567	0.837739	0.865195	0.876227	0.805862	0.835156	0.83585	0.878248	0.83857
		0.859208	0.809165	0.832506	0.817875	0.760861	0.821054	0.796118	0.835904	0.831139	0.824148	0.85093	0.837843	0.833492	0.809517	0.771382	0.7851	0.816232	0.802692	0.839485	0.870772	0.793078	0.819411	0.751808	0.798996	0.869839	0.779216	0.862991	0.741849	0.813015	0.838371	0.8057	0.778131	0.877866	0.775658	0.721279	0.863159	0.859893	0.837605	0.867458	0.840459	0.802676	0.832185	0.8503	0.809402	0.847178	0.871008	0.873225	0.838407
		0.860888	0.794786	0.80337	0.825388	0.776063	0.885286	0.7997	0.813411	0.823356	0.831616	0.852736	0.849463	0.838137	0.830176	0.780109	0.827241	0.808629	0.843758	0.804653	0.877926	0.786956	0.815513	0.826616	0.802123	0.837921	0.771515	0.826748	0.776513	0.833266	0.84007	0.825385	0.796922	0.856992	0.802215	0.72747	0.897042	0.820805	0.799586	0.830696	0.857794	0.871739	0.863379	0.843802	0.854824	0.815074	0.911227	0.860045	0.809662
		0.861193	0.803475	0.806624	0.809013	0.818162	0.797406	0.772591	0.854415	0.869614	0.876404	0.87482	0.807514	0.916378	0.857373	0.79162	0.791007	0.823059	0.820706	0.842307	0.82057	0.809804	0.825172	0.797175	0.782311	0.865217	0.759231	0.808957	0.780712	0.784075	0.867462	0.794089	0.797129	0.839973	0.759829	0.753204	0.832245	0.853098	0.788707	0.851557	0.877871	0.831528	0.85679	0.869756	0.835378	0.857869	0.796271	0.905735	0.834085
		0.825655	0.802645	0.81425	0.788095	0.855412	0.810306	0.820749	0.811599	0.799964	0.796567	0.791138	0.804677	0.886945	0.86892	0.816393	0.78079	0.815335	0.861979	0.840948	0.866793	0.794652	0.821167	0.802194	0.789718	0.868305	0.759299	0.822142	0.792762	0.813893	0.844651	0.836647	0.805391	0.804626	0.79595	0.716027	0.922039	0.831549	0.809376	0.855944	0.862357	0.854628	0.845492	0.86416	0.829481	0.857191	0.881832	0.799976	0.832822
		0.835284	0.764023	0.788856	0.788155	0.833083	0.842681	0.823951	0.832196	0.845121	0.877013	0.83592	0.85214	0.860497	0.848056	0.812561	0.797882	0.852839	0.819371	0.799682	0.845142	0.767132	0.785758	0.776808	0.78163	0.877856	0.763443	0.884142	0.816977	0.817349	0.825595	0.83266	0.742555	0.832512	0.767928	0.763273	0.865083	0.842884	0.828726	0.871335	0.842882	0.862698	0.865739	0.899751	0.833602	0.843956	0.878082	0.839699	0.861104
		0.828486	0.817666	0.792186	0.841819	0.814593	0.814186	0.803235	0.816673	0.831117	0.83093	0.849919	0.83914	0.824146	0.851484	0.819899	0.83849	0.8389	0.814048	0.847647	0.797665	0.801261	0.799531	0.78195	0.763722	0.855067	0.760272	0.840077	0.808875	0.866085	0.85996	0.811449	0.807688	0.842217	0.792118	0.768176	0.82002	0.865995	0.814122	0.820339	0.84484	0.875058	0.867186	0.835098	0.811883	0.848	0.78847	0.821737	0.857852
		0.82073	0.790362	0.781731	0.842351	0.823112	0.831478	0.815976	0.840908	0.829738	0.837354	0.831039	0.80841	0.849861	0.830776	0.804326	0.803455	0.846435	0.810073	0.81812	0.861171	0.791201	0.848784	0.82047	0.821806	0.868822	0.758548	0.851282	0.769609	0.799286	0.851078	0.852892	0.773986	0.809427	0.778375	0.730251	0.824669	0.849223	0.789399	0.866438	0.879403	0.837368	0.865283	0.82434	0.836799	0.820815	0.88151	0.84975	0.876588
		0.842771	0.835808	0.79081	0.83222	0.813579	0.819126	0.79906	0.838166	0.846495	0.874244	0.847273	0.803917	0.847996	0.86197	0.772541	0.883351	0.826983	0.889876	0.847651	0.837421	0.783758	0.850034	0.810976	0.821559	0.902089	0.770551	0.855613	0.810003	0.832144	0.8333	0.864741	0.775468	0.856261	0.789327	0.755799	0.8846	0.885576	0.7369	0.805071	0.816246	0.887255	0.898438	0.868097	0.857046	0.86313	0.879142	0.847379	0.817277
		0.824033	0.774153	0.81695	0.84287	0.807063	0.828315	0.789879	0.817944	0.852069	0.86609	0.833147	0.831165	0.895154	0.86584	0.785688	0.802433	0.825684	0.827729	0.839803	0.876188	0.794298	0.814273	0.811272	0.82108	0.861623	0.797913	0.812349	0.794173	0.846517	0.860585	0.804147	0.802302	0.872775	0.787779	0.720329	0.842582	0.864192	0.798189	0.916801	0.839151	0.831254	0.866272	0.941884	0.812857	0.841139	0.861961	0.85264	0.871529
		0.837634	0.792908	0.764054	0.798518	0.794816	0.828052	0.839595	0.812055	0.871554	0.850616	0.866611	0.761585	0.873989	0.863297	0.792273	0.826464	0.811565	0.833793	0.831381	0.860642	0.798469	0.847275	0.822934	0.852768	0.806645	0.803717	0.849861	0.780621	0.821931	0.835608	0.799895	0.787376	0.826086	0.810177	0.742383	0.868774	0.855864	0.836815	0.845484	0.936593	0.858249	0.902337	0.846398	0.833967	0.868336	0.901988	0.852865	0.823047
		0.824754	0.819836	0.81209	0.881785	0.794909	0.878629	0.807558	0.841922	0.855414	0.826823	0.853846	0.785918	0.90216	0.846455	0.777747	0.797398	0.817787	0.83615	0.838799	0.829132	0.796568	0.872344	0.808467	0.796883	0.824849	0.797308	0.829142	0.808263	0.790889	0.852396	0.843122	0.782377	0.820328	0.770124	0.764347	0.891196	0.880109	0.814518	0.850404	0.847767	0.7975	0.835529	0.866563	0.793515	0.851653	0.901124	0.81537	0.841122
		0.864235	0.798283	0.809304	0.831983	0.833254	0.809673	0.798762	0.83808	0.83501	0.816349	0.802525	0.828621	0.848495	0.843114	0.850633	0.807123	0.783632	0.845299	0.886362	0.831407	0.805387	0.858573	0.807571	0.82057	0.824122	0.813362	0.839292	0.774465	0.823379	0.812977	0.797665	0.774993	0.906973	0.798725	0.749726	0.888177	0.834682	0.834079	0.845824	0.886626	0.829609	0.895713	0.821459	0.821118	0.804761	0.85013	0.841996	0.855765
		0.844548	0.827941	0.769637	0.777003	0.819658	0.813943	0.842781	0.869293	0.823585	0.817154	0.859116	0.804302	0.867343	0.856702	0.765981	0.787731	0.813489	0.845224	0.817442	0.868823	0.773292	0.841837	0.834299	0.771272	0.840515	0.786737	0.825932	0.793543	0.828945	0.8564	0.790402	0.804803	0.803168	0.727916	0.743916	0.850474	0.851671	0.758871	0.859379	0.900332	0.832907	0.882391	0.887742	0.836337	0.847523	0.880245	0.884965	0.838047
		0.844177	0.824157	0.826312	0.804016	0.774513	0.819575	0.84771	0.832326	0.840226	0.822318	0.839073	0.798527	0.88496	0.840178	0.807277	0.777876	0.784162	0.850563	0.79615	0.841056	0.785534	0.788436	0.744396	0.813539	0.808106	0.779098	0.833732	0.794362	0.809659	0.85463	0.815394	0.799665	0.820971	0.793213	0.718502	0.864697	0.852682	0.788404	0.868095	0.895517	0.82216	0.866536	0.903878	0.839475	0.833607	0.858435	0.860098	0.820796
		0.873782	0.85084	0.773111	0.846021	0.790841	0.831869	0.787528	0.826163	0.81659	0.768712	0.817015	0.826097	0.819269	0.833138	0.800193	0.83383	0.823457	0.804888	0.828998	0.872036	0.776858	0.829845	0.764232	0.79127	0.767727	0.790313	0.804802	0.761509	0.805711	0.877179	0.810141	0.77931	0.872057	0.773306	0.681782	0.881593	0.873652	0.780764	0.85823	0.939791	0.805818	0.835572	0.857075	0.791524	0.810066	0.862809	0.877222	0.851352
		0.834218	0.7842	0.770646	0.804868	0.776798	0.758766	0.776992	0.827947	0.805796	0.811007	0.838258	0.802246	0.878088	0.858038	0.774227	0.805256	0.771686	0.885089	0.895423	0.874737	0.777497	0.8376	0.809905	0.749263	0.858768	0.788046	0.843091	0.79455	0.813391	0.868918	0.85589	0.780996	0.819532	0.79644	0.7303	0.864852	0.876475	0.805373	0.842043	0.894981	0.823808	0.865965	0.899701	0.774719	0.848158	0.870309	0.85955	0.806434
		0.877186	0.745676	0.768819	0.797297	0.785849	0.824317	0.825356	0.844016	0.838605	0.8486	0.830859	0.804987	0.788179	0.900983	0.780619	0.830474	0.818143	0.833014	0.861837	0.828443	0.798711	0.811011	0.809891	0.821138	0.837484	0.805569	0.840548	0.766638	0.797506	0.861122	0.830851	0.791378	0.831938	0.793309	0.733469	0.915293	0.873782	0.736673	0.864013	0.81905	0.830623	0.841884	0.894656	0.850402	0.835678	0.878156	0.875923	0.809467
		0.843994	0.755345	0.796094	0.857232	0.817518	0.831471	0.824698	0.810758	0.820887	0.847759	0.827789	0.845417	0.915604	0.848161	0.776806	0.808284	0.834335	0.823477	0.856331	0.864417	0.757128	0.793627	0.818821	0.790074	0.808294	0.753247	0.844337	0.815866	0.823337	0.815992	0.799049	0.818728	0.833924	0.786334	0.711747	0.917669	0.859233	0.777086	0.839611	0.887744	0.836777	0.825961	0.862628	0.798505	0.880672	0.857209	0.832413	0.829417
		0.878053	0.818503	0.790384	0.807857	0.775534	0.855241	0.781707	0.870618	0.806561	0.824727	0.796506	0.787031	0.878512	0.868412	0.797076	0.847541	0.800406	0.811193	0.854764	0.84523	0.815655	0.826291	0.8007	0.794054	0.857069	0.806305	0.844466	0.776735	0.828218	0.852574	0.8147	0.818204	0.819841	0.805873	0.763329	0.848988	0.891854	0.762107	0.838236	0.879164	0.881369	0.864616	0.929467	0.808394	0.843525	0.859311	0.865266	0.820261
		0.856499	0.798142	0.756375	0.813827	0.818948	0.838276	0.784931	0.852219	0.809676	0.807613	0.81538	0.80618	0.84137	0.794153	0.775157	0.805263	0.83212	0.818531	0.818442	0.82594	0.824707	0.829129	0.773568	0.825822	0.847261	0.751944	0.847634	0.784535	0.844484	0.870213	0.818855	0.761058	0.80482	0.797365	0.740634	0.878984	0.86454	0.813125	0.841469	0.884545	0.820962	0.877431	0.866142	0.85458	0.816082	0.85982	0.83339	0.837412
		0.865779	0.83106	0.817864	0.817512	0.815601	0.80808	0.798631	0.863686	0.831364	0.803495	0.766665	0.846632	0.88387	0.827128	0.744175	0.762683	0.803257	0.838308	0.859189	0.889865	0.754931	0.826364	0.792875	0.761456	0.854196	0.780861	0.852838	0.796082	0.854815	0.87106	0.826916	0.814797	0.833011	0.775289	0.753853	0.88983	0.834692	0.829613	0.810972	0.842465	0.813146	0.859213	0.872121	0.809319	0.827397	0.850755	0.87568	0.793724
		0.876194	0.784823	0.81833	0.842059	0.784379	0.82586	0.76081	0.823039	0.829268	0.794272	0.814295	0.808418	0.829348	0.883836	0.760738	0.83359	0.799471	0.822506	0.832313	0.854867	0.789681	0.856245	0.785107	0.807763	0.78531	0.796424	0.850359	0.760783	0.785193	0.887566	0.835199	0.812347	0.850583	0.804053	0.788556	0.922452	0.868099	0.766223	0.875957	0.898434	0.796928	0.834236	0.829954	0.865501	0.811481	0.830063	0.869458	0.828949
		0.853526	0.828757	0.762915	0.849271	0.791011	0.860231	0.807822	0.857737	0.845293	0.834865	0.860021	0.84975	0.870957	0.820417	0.810393	0.79225	0.799565	0.861261	0.834484	0.837196	0.7543	0.824878	0.816955	0.809803	0.854403	0.785115	0.815994	0.772604	0.808694	0.845729	0.827145	0.810069	0.789208	0.775267	0.750915	0.873491	0.882824	0.825833	0.854389	0.869013	0.83589	0.839911	0.873511	0.865455	0.879009	0.844028	0.883724	0.858184
		0.877297	0.794959	0.78774	0.820403	0.792532	0.848557	0.792068	0.804862	0.819936	0.824425	0.847146	0.818188	0.857371	0.876742	0.825386	0.812874	0.821652	0.819319	0.84376	0.789064	0.780948	0.859743	0.792928	0.839928	0.824397	0.811931	0.815687	0.775876	0.782873	0.845596	0.814676	0.828303	0.881244	0.788707	0.744724	0.870668	0.846166	0.761379	0.872671	0.886721	0.825164	0.859565	0.896365	0.826744	0.810225	0.855436	0.838668	0.837741
		0.849643	0.786974	0.801621	0.778691	0.813639	0.841446	0.809928	0.824716	0.853232	0.883235	0.849374	0.849294	0.853992	0.828249	0.776823	0.827068	0.787486	0.829249	0.858193	0.83035	0.792075	0.831135	0.774235	0.797266	0.818137	0.756083	0.793909	0.792863	0.811241	0.820356	0.82528	0.840647	0.843712	0.76699	0.74183	0.850798	0.835233	0.807071	0.857535	0.877803	0.849953	0.832148	0.842549	0.848192	0.851188	0.903694	0.876407	0.836708
		0.830725	0.827142	0.805726	0.79611	0.819961	0.847877	0.802186	0.866927	0.847733	0.8175	0.881292	0.795369	0.83668	0.830748	0.777289	0.8156	0.867756	0.874278	0.865339	0.88105	0.7779	0.834716	0.804088	0.807512	0.849438	0.769665	0.801228	0.770125	0.763554	0.825939	0.809976	0.805545	0.814663	0.791084	0.758679	0.864476	0.894023	0.751013	0.842616	0.835994	0.832618	0.843609	0.864831	0.778564	0.866089	0.872779	0.853602	0.819336
		0.86643	0.825295	0.832093	0.883813	0.796711	0.834308	0.814894	0.804964	0.849043	0.81213	0.838807	0.79887	0.831158	0.852778	0.784784	0.816243	0.798207	0.814263	0.838506	0.85207	0.775982	0.818857	0.768899	0.802092	0.889429	0.793396	0.830465	0.801206	0.798208	0.843071	0.820708	0.776034	0.831064	0.751526	0.767291	0.849403	0.888374	0.78502	0.828652	0.848746	0.808736	0.889434	0.891614	0.838847	0.83438	0.882938	0.875634	0.792624
		0.816861	0.797907	0.78154	0.84878	0.804422	0.808171	0.817582	0.827729	0.816166	0.799434	0.846056	0.801269	0.898698	0.867958	0.797258	0.8142	0.841878	0.861341	0.854722	0.856383	0.77788	0.849285	0.788432	0.839991	0.839873	0.775138	0.853579	0.792628	0.82637	0.819486	0.815864	0.81775	0.828988	0.793338	0.721982	0.865001	0.867497	0.769327	0.834647	0.851899	0.828869	0.873582	0.894257	0.796082	0.85111	0.897358	0.880304	0.796547
		0.818989	0.835797	0.798712	0.821017	0.832013	0.796543	0.838763	0.804068	0.856182	0.803955	0.802307	0.800654	0.839155	0.813669	0.79851	0.826667	0.785304	0.812965	0.877983	0.818966	0.772624	0.859292	0.820008	0.813161	0.797802	0.763705	0.863907	0.784288	0.781736	0.837504	0.799831	0.802876	0.811681	0.764061	0.73034	0.878686	0.839084	0.796261	0.840449	0.880402	0.857507	0.873466	0.841991	0.768433	0.849849	0.885339	0.877029	0.822254
		0.827393	0.803067	0.807408	0.803518	0.777141	0.82039	0.814725	0.838376	0.825327	0.836934	0.858011	0.837824	0.858942	0.870664	0.79018	0.823551	0.8238	0.774176	0.853382	0.854378	0.784947	0.84381	0.802521	0.78244	0.875185	0.760347	0.856038	0.767418	0.821616	0.8577	0.838157	0.791062	0.845553	0.760983	0.731545	0.870745	0.837682	0.816924	0.860418	0.826414	0.834229	0.823914	0.837629	0.818851	0.855609	0.824659	0.817696	0.800407
		0.86509	0.774552	0.805204	0.830514	0.790786	0.865194	0.805403	0.830082	0.831241	0.834468	0.836448	0.827848	0.839966	0.874698	0.777461	0.830167	0.816637	0.832287	0.857328	0.865494	0.815642	0.814425	0.783645	0.808657	0.851565	0.77277	0.833759	0.779718	0.831503	0.833438	0.821332	0.808466	0.829993	0.783716	0.742895	0.844783	0.875217	0.74111	0.849836	0.856927	0.840008	0.86602	0.855733	0.808632	0.879783	0.848647	0.884674	0.835686
		0.866848	0.85261	0.767802	0.896732	0.804422	0.847224	0.832582	0.823676	0.80238	0.811508	0.860051	0.792663	0.877475	0.838763	0.795501	0.82729	0.819634	0.803385	0.810554	0.821794	0.776572	0.815872	0.818324	0.778191	0.826661	0.780664	0.837026	0.810464	0.797472	0.824764	0.835413	0.817561	0.828874	0.806873	0.732843	0.830609	0.852029	0.788462	0.850091	0.876466	0.827878	0.812744	0.829873	0.841493	0.852507	0.878678	0.882051	0.844185
		0.841916	0.765197	0.810643	0.828664	0.777785	0.823556	0.80531	0.856104	0.823628	0.859326	0.845218	0.795337	0.88777	0.811441	0.766466	0.813685	0.795296	0.830014	0.874113	0.846059	0.757944	0.84142	0.800084	0.773271	0.847231	0.827445	0.813088	0.785654	0.818793	0.824253	0.817877	0.805567	0.843467	0.779768	0.725326	0.792171	0.851764	0.76862	0.82315	0.858985	0.845455	0.879992	0.85724	0.783053	0.839664	0.879256	0.891323	0.816676
		0.856711	0.759795	0.802894	0.807063	0.811827	0.831781	0.813606	0.855647	0.841791	0.863696	0.858978	0.826016	0.861524	0.817356	0.786312	0.847581	0.790317	0.838545	0.84667	0.824647	0.793609	0.854236	0.775018	0.764816	0.899696	0.789731	0.837831	0.812065	0.813935	0.853033	0.804463	0.826308	0.830401	0.746934	0.747502	0.799632	0.860658	0.81349	0.823483	0.891331	0.829076	0.821136	0.865299	0.781041	0.897269	0.845268	0.875726	0.831395
		0.853902	0.770819	0.78939	0.770677	0.81094	0.75999	0.825369	0.857095	0.810436	0.849591	0.80692	0.810304	0.860242	0.861552	0.790899	0.843115	0.789414	0.822374	0.824636	0.892538	0.77188	0.841864	0.788179	0.792762	0.846241	0.805951	0.844419	0.784443	0.800084	0.841123	0.83005	0.807607	0.844766	0.778177	0.743069	0.850716	0.861893	0.779674	0.831722	0.834612	0.814228	0.890551	0.836943	0.797466	0.892563	0.84203	0.893093	0.834834
		0.858899	0.787082	0.796613	0.828229	0.807277	0.858295	0.82999	0.820322	0.835427	0.86996	0.865949	0.869101	0.857532	0.885935	0.795849	0.82635	0.836894	0.830368	0.84002	0.855723	0.781195	0.823527	0.807848	0.779834	0.814141	0.807122	0.845494	0.80516	0.81848	0.840229	0.797661	0.797644	0.835677	0.76775	0.724035	0.845641	0.877833	0.771877	0.827597	0.858317	0.882629	0.868675	0.845264	0.813819	0.896123	0.814019	0.879167	0.837484
		0.828377	0.814434	0.792974	0.806436	0.811554	0.829482	0.812987	0.814451	0.854918	0.845683	0.872783	0.852358	0.831231	0.834752	0.767688	0.798326	0.832292	0.804455	0.857035	0.85901	0.753209	0.847242	0.749034	0.80361	0.835553	0.775031	0.822919	0.778044	0.812828	0.830871	0.78458	0.792752	0.864679	0.75812	0.753769	0.831188	0.835517	0.772917	0.824073	0.863496	0.807858	0.8409	0.809459	0.854667	0.853423	0.902826	0.871105	0.828953
		0.866367	0.777953	0.793182	0.814314	0.883944	0.832393	0.80378	0.859252	0.851686	0.875774	0.831089	0.828456	0.855749	0.840886	0.802377	0.77563	0.829003	0.857495	0.816965	0.854816	0.817536	0.841126	0.787309	0.799376	0.843983	0.80288	0.887851	0.782435	0.809348	0.858746	0.801592	0.811386	0.833441	0.756496	0.720473	0.864642	0.868622	0.762646	0.820299	0.843884	0.808101	0.869018	0.86934	0.889368	0.830475	0.874223	0.825144	0.801773
		0.853685	0.782363	0.774584	0.878025	0.829397	0.828911	0.821871	0.832463	0.835875	0.819128	0.823552	0.847115	0.86345	0.838462	0.813987	0.818054	0.802688	0.832586	0.854461	0.874041	0.78251	0.845537	0.791262	0.761216	0.819721	0.751459	0.89452	0.784557	0.800045	0.836141	0.810971	0.795733	0.864712	0.794661	0.734669	0.881379	0.881632	0.75195	0.826662	0.879819	0.830003	0.863601	0.859036	0.799734	0.896931	0.877097	0.826688	0.839906
		0.844377	0.794356	0.763662	0.828846	0.821186	0.832985	0.795004	0.852784	0.840878	0.800598	0.861563	0.845723	0.845258	0.856547	0.804378	0.828625	0.781587	0.832587	0.810375	0.83029	0.777922	0.813235	0.789898	0.803558	0.869397	0.793175	0.856499	0.799508	0.822444	0.872388	0.821937	0.776659	0.825272	0.783599	0.780014	0.794229	0.855846	0.796891	0.859615	0.809798	0.870133	0.831	0.902059	0.814308	0.820098	0.920103	0.870013	0.845385
		0.844327	0.789813	0.800101	0.796127	0.801099	0.830456	0.776905	0.831039	0.840499	0.87595	0.85663	0.802506	0.894806	0.862341	0.812128	0.803177	0.819186	0.844674	0.832174	0.845319	0.784197	0.818357	0.799116	0.782893	0.811407	0.804011	0.832398	0.789464	0.83099	0.844136	0.790482	0.796042	0.880426	0.790583	0.719617	0.855267	0.852087	0.805985	0.841289	0.905812	0.838452	0.850333	0.835666	0.857004	0.843607	0.840095	0.855067	0.846981
		0.835362	0.817256	0.802581	0.822456	0.810264	0.849936	0.806824	0.86125	0.844027	0.86578	0.849727	0.832982	0.85786	0.836917	0.806599	0.803656	0.777389	0.861906	0.899711	0.841269	0.759993	0.861325	0.767928	0.853236	0.860668	0.794814	0.828224	0.814852	0.812004	0.842015	0.849051	0.809604	0.820122	0.786299	0.734264	0.832432	0.873334	0.778065	0.825208	0.86837	0.837904	0.850953	0.889856	0.787896	0.865177	0.863954	0.84431	0.810792
		0.846059	0.808746	0.806321	0.813664	0.835048	0.84071	0.773618	0.84121	0.835022	0.861191	0.853835	0.830808	0.842596	0.817326	0.793635	0.827942	0.831899	0.827704	0.837852	0.827514	0.791842	0.851561	0.776276	0.787926	0.85297	0.777619	0.864148	0.794056	0.794139	0.864716	0.790593	0.784894	0.813655	0.750054	0.741717	0.84578	0.843587	0.798073	0.851864	0.838281	0.833397	0.846835	0.914965	0.837624	0.873044	0.866988	0.854906	0.816779
		0.817871	0.799124	0.802105	0.835307	0.786252	0.822458	0.822411	0.804144	0.83364	0.83072	0.827864	0.814422	0.866785	0.854431	0.772827	0.795252	0.804485	0.86601	0.814367	0.865302	0.74684	0.825175	0.7824	0.819026	0.834263	0.783771	0.853811	0.77829	0.791283	0.821921	0.825708	0.836407	0.815239	0.746628	0.740516	0.866019	0.876986	0.806107	0.828953	0.878981	0.887394	0.849928	0.885919	0.840822	0.859774	0.864972	0.896332	0.852909
		0.842091	0.812326	0.83755	0.832543	0.797027	0.839869	0.781633	0.828209	0.819158	0.835642	0.80722	0.819107	0.842196	0.844237	0.792109	0.819566	0.779753	0.883475	0.839893	0.86028	0.785987	0.822237	0.82407	0.828832	0.8236	0.821081	0.859352	0.77783	0.801743	0.857414	0.821111	0.819821	0.85403	0.736937	0.723568	0.833268	0.871794	0.756383	0.847787	0.83567	0.828714	0.877253	0.869278	0.820776	0.855115	0.854726	0.845619	0.835828
		0.852014	0.776764	0.823243	0.780749	0.852141	0.849427	0.821695	0.832624	0.856023	0.859786	0.880777	0.812724	0.852722	0.900323	0.769508	0.802516	0.78093	0.831743	0.810169	0.860345	0.750585	0.868977	0.782477	0.807648	0.812858	0.788058	0.832156	0.789362	0.815611	0.846425	0.773347	0.803606	0.869636	0.7462	0.71977	0.825775	0.884511	0.77353	0.86309	0.886738	0.863285	0.887947	0.830004	0.777827	0.863364	0.86146	0.857309	0.813837
		0.849751	0.766991	0.796823	0.789191	0.786802	0.836615	0.853161	0.837783	0.795228	0.845156	0.823045	0.812325	0.891882	0.836949	0.786203	0.778709	0.775669	0.858528	0.840295	0.85438	0.77831	0.871618	0.787097	0.811032	0.823646	0.776833	0.851507	0.80786	0.831147	0.897874	0.865101	0.79247	0.881777	0.769814	0.711112	0.854742	0.865097	0.81756	0.832501	0.861322	0.817485	0.864684	0.850752	0.779011	0.855505	0.858269	0.818525	0.820853
		0.869685	0.7434	0.788298	0.838497	0.81363	0.840898	0.769489	0.846723	0.84661	0.884623	0.801059	0.801917	0.898651	0.832327	0.785314	0.843703	0.803032	0.841296	0.873804	0.840752	0.769608	0.823245	0.789207	0.813294	0.86934	0.821296	0.832192	0.801613	0.788401	0.846212	0.797455	0.780813	0.847242	0.750176	0.733056	0.859136	0.867887	0.81181	0.792286	0.913742	0.840519	0.855047	0.846738	0.780957	0.887993	0.902047	0.852734	0.87258
		0.849302	0.833599	0.791962	0.759279	0.795695	0.846472	0.796433	0.847234	0.874747	0.809695	0.809087	0.800431	0.839402	0.863911	0.794048	0.787152	0.789862	0.854327	0.833262	0.864603	0.758344	0.796798	0.741161	0.78441	0.836378	0.777137	0.804126	0.794464	0.844593	0.85727	0.807309	0.853385	0.827406	0.757491	0.754566	0.814845	0.852007	0.798654	0.826907	0.873199	0.890256	0.840502	0.878078	0.80763	0.883876	0.834155	0.901612	0.852945
		0.84622	0.795343	0.803915	0.801818	0.815204	0.860347	0.809557	0.814692	0.842745	0.8017	0.820189	0.821294	0.837757	0.852364	0.766324	0.822142	0.813165	0.810534	0.796111	0.854532	0.779699	0.815058	0.803692	0.787485	0.814245	0.784654	0.834952	0.780276	0.834838	0.886781	0.817864	0.815785	0.826992	0.777402	0.722429	0.832576	0.901765	0.795038	0.83902	0.868032	0.837571	0.815135	0.857573	0.814434	0.884034	0.841731	0.8805	0.820991
		0.860553	0.791057	0.795274	0.814691	0.835794	0.883951	0.806513	0.85076	0.822008	0.853635	0.842659	0.794836	0.893404	0.798863	0.780844	0.790143	0.80678	0.883885	0.891286	0.865999	0.743916	0.862356	0.806964	0.799605	0.839472	0.777107	0.801313	0.794369	0.842349	0.85819	0.801349	0.770027	0.871384	0.818597	0.715837	0.853318	0.851484	0.775065	0.838225	0.929038	0.83805	0.839952	0.863711	0.84247	0.837504	0.825726	0.860045	0.842936
		0.830558	0.812031	0.795903	0.845206	0.807632	0.824645	0.818568	0.855431	0.831801	0.821063	0.821912	0.843032	0.890511	0.824159	0.767539	0.816935	0.813844	0.864594	0.862839	0.83715	0.794496	0.843288	0.759985	0.788771	0.903042	0.817062	0.845776	0.819615	0.820343	0.867906	0.822237	0.807425	0.867978	0.78098	0.734372	0.820532	0.879362	0.806362	0.899962	0.869255	0.827754	0.871852	0.837327	0.800141	0.83774	0.83707	0.861022	0.844218
		0.810192	0.763697	0.813997	0.867311	0.807821	0.788602	0.840597	0.833502	0.868303	0.802643	0.837842	0.842979	0.882178	0.819357	0.76558	0.807023	0.775878	0.83698	0.835233	0.878373	0.791125	0.826716	0.774802	0.822955	0.860268	0.777765	0.792265	0.774459	0.799645	0.813287	0.812244	0.833929	0.823137	0.798739	0.741136	0.89938	0.868141	0.800966	0.877367	0.880212	0.782277	0.857885	0.874291	0.814567	0.826381	0.865849	0.878636	0.851015
		0.812347	0.80935	0.823302	0.81776	0.762723	0.80814	0.798292	0.833424	0.821642	0.855568	0.766939	0.806442	0.846654	0.860058	0.762405	0.801494	0.790393	0.841372	0.852887	0.836377	0.755555	0.878578	0.811484	0.796545	0.90322	0.766583	0.808867	0.776653	0.830184	0.890173	0.80606	0.838873	0.829501	0.766287	0.745381	0.875392	0.845421	0.841944	0.83299	0.830708	0.893046	0.859905	0.8526	0.740994	0.839199	0.86874	0.881939	0.861306
		0.851713	0.798961	0.820832	0.841776	0.767666	0.824705	0.798176	0.858466	0.821211	0.881071	0.824396	0.786568	0.828255	0.795633	0.784811	0.828371	0.785897	0.843084	0.848713	0.812138	0.775272	0.829525	0.776652	0.854728	0.844279	0.786547	0.852025	0.794605	0.828591	0.823579	0.761377	0.79595	0.84074	0.797472	0.724022	0.845255	0.847803	0.778351	0.837504	0.847133	0.864876	0.85125	0.887823	0.769999	0.83172	0.861121	0.81783	0.797762
		0.805295	0.824676	0.790897	0.79135	0.794104	0.856877	0.816763	0.848033	0.843864	0.807194	0.852497	0.811196	0.903667	0.836282	0.78624	0.846629	0.830555	0.869312	0.866449	0.86193	0.754531	0.850687	0.772173	0.831458	0.843029	0.781777	0.82685	0.794656	0.785738	0.822985	0.806296	0.81813	0.832868	0.777038	0.725842	0.844689	0.854318	0.839881	0.851871	0.859412	0.799921	0.841299	0.884071	0.815794	0.846462	0.886324	0.909535	0.847755
		0.850003	0.786293	0.788651	0.822554	0.808757	0.819761	0.80669	0.844291	0.806255	0.840742	0.852317	0.817535	0.879282	0.82151	0.725461	0.828453	0.840159	0.843513	0.852088	0.83662	0.754189	0.86537	0.785675	0.824099	0.82672	0.781368	0.854512	0.777179	0.801772	0.828282	0.792202	0.848578	0.844323	0.765759	0.717149	0.848191	0.873482	0.810236	0.811189	0.878902	0.834995	0.832848	0.884933	0.828078	0.845127	0.861266	0.863715	0.85399
		0.85038	0.757578	0.776484	0.89654	0.794575	0.820713	0.791001	0.816876	0.836782	0.842789	0.80995	0.839537	0.857945	0.858606	0.761348	0.818753	0.795478	0.832426	0.840079	0.837035	0.770831	0.814765	0.823341	0.788641	0.863366	0.804665	0.863869	0.806541	0.806523	0.810483	0.773135	0.8083	0.823189	0.750431	0.736304	0.86299	0.89439	0.790674	0.801266	0.841707	0.876976	0.843873	0.849436	0.885508	0.824747	0.884305	0.832595	0.817783
		0.89727	0.818042	0.795134	0.794622	0.81925	0.78342	0.781188	0.846286	0.818189	0.839616	0.828164	0.824773	0.853426	0.884775	0.789117	0.804161	0.781667	0.851077	0.851021	0.873562	0.787254	0.813622	0.788939	0.76084	0.870183	0.851376	0.837151	0.776745	0.839996	0.826557	0.830401	0.862851	0.81944	0.794202	0.783332	0.827236	0.84667	0.853969	0.853376	0.88179	0.819783	0.846086	0.906346	0.783724	0.816075	0.841282	0.847067	0.822825
		0.845148	0.788165	0.838942	0.787709	0.81714	0.835715	0.764961	0.864139	0.810124	0.837942	0.823132	0.829383	0.85388	0.839577	0.763253	0.814204	0.778923	0.880911	0.869863	0.840321	0.801968	0.87302	0.771445	0.83722	0.85632	0.792135	0.820979	0.7761	0.820876	0.861181	0.854988	0.828731	0.875916	0.798285	0.780452	0.847002	0.846592	0.81783	0.873271	0.832654	0.861502	0.853897	0.794586	0.838716	0.888295	0.800871	0.953501	0.8559
		0.826634	0.810754	0.809541	0.844306	0.791904	0.814364	0.771675	0.844073	0.841116	0.797851	0.843792	0.803566	0.928548	0.821009	0.778594	0.849447	0.809251	0.831528	0.877777	0.853075	0.802143	0.819449	0.807559	0.791963	0.831952	0.817264	0.832665	0.792003	0.819233	0.828642	0.790287	0.806206	0.796621	0.804021	0.735297	0.864553	0.841107	0.79958	0.859893	0.863029	0.874577	0.840703	0.883393	0.865963	0.854166	0.836426	0.865302	0.844859
		0.874825	0.789365	0.782419	0.802155	0.851489	0.820546	0.827585	0.84717	0.820209	0.814742	0.834885	0.811742	0.905749	0.856456	0.808377	0.831185	0.79114	0.818837	0.83737	0.820749	0.773393	0.844885	0.757525	0.827703	0.838342	0.774877	0.847503	0.787859	0.830363	0.868632	0.855232	0.817999	0.850071	0.737116	0.739403	0.866803	0.824633	0.753839	0.827591	0.83445	0.843467	0.806169	0.911077	0.788472	0.84284	0.816114	0.865606	0.855389
		0.890797	0.804961	0.83027	0.791547	0.811756	0.866618	0.795094	0.831169	0.837066	0.921898	0.815674	0.830813	0.869723	0.881168	0.782137	0.84251	0.805075	0.831611	0.856481	0.8005	0.799492	0.844071	0.798925	0.790008	0.850982	0.806119	0.792463	0.774363	0.780704	0.805476	0.774683	0.823332	0.86313	0.765684	0.741282	0.884174	0.880616	0.760888	0.81166	0.879142	0.833829	0.856937	0.876663	0.795916	0.792962	0.860197	0.868042	0.834592
		0.877908	0.815221	0.814961	0.824982	0.789546	0.840976	0.831469	0.865272	0.824438	0.832969	0.808777	0.771789	0.916091	0.858954	0.813252	0.843047	0.815826	0.8483	0.857841	0.859693	0.748293	0.842227	0.775166	0.778644	0.846356	0.816	0.810785	0.830659	0.800481	0.871021	0.781748	0.81335	0.811397	0.771195	0.789254	0.824914	0.863486	0.765438	0.839203	0.854119	0.874047	0.907573	0.924931	0.800084	0.877241	0.829568	0.847362	0.854052
		0.879106	0.808222	0.800919	0.855126	0.851929	0.797865	0.784474	0.802834	0.816616	0.852457	0.853689	0.789623	0.910083	0.860243	0.773143	0.805644	0.790686	0.83984	0.861532	0.84189	0.775521	0.833441	0.752697	0.782229	0.851236	0.795982	0.860063	0.787937	0.818551	0.86266	0.82739	0.79359	0.840963	0.773395	0.746378	0.806715	0.86705	0.770176	0.793078	0.847011	0.861272	0.820964	0.858088	0.843339	0.840718	0.883691	0.80672	0.839955
		0.845867	0.780603	0.803533	0.806218	0.83175	0.805671	0.840176	0.782579	0.884446	0.824568	0.817689	0.827696	0.86955	0.840073	0.725129	0.855325	0.811307	0.841814	0.858879	0.844846	0.778502	0.841424	0.795343	0.794137	0.848692	0.830224	0.823417	0.798687	0.843607	0.862973	0.8201	0.800056	0.880731	0.748845	0.767942	0.835024	0.880463	0.800256	0.839986	0.848833	0.797624	0.848044	0.880288	0.844268	0.84059	0.880439	0.841256	0.881878
		0.840342	0.802507	0.782005	0.8338	0.851538	0.814648	0.833187	0.834207	0.811093	0.80769	0.81819	0.846392	0.908128	0.904938	0.742507	0.827483	0.840973	0.806014	0.835036	0.839352	0.811205	0.83563	0.796038	0.821932	0.856014	0.784609	0.834416	0.791541	0.819147	0.865411	0.814071	0.849733	0.815767	0.779188	0.770319	0.803073	0.839401	0.812003	0.875143	0.910618	0.84319	0.830179	0.846883	0.814946	0.838261	0.798282	0.8707	0.8619
		0.826484	0.795646	0.800095	0.841956	0.775757	0.803017	0.828559	0.833381	0.830496	0.812755	0.820101	0.820828	0.836627	0.819839	0.76769	0.80225	0.82065	0.814649	0.814705	0.833489	0.785583	0.861712	0.780911	0.842134	0.817002	0.820474	0.810453	0.798782	0.852925	0.879272	0.869225	0.811022	0.85828	0.739088	0.687115	0.861116	0.833761	0.746551	0.829793	0.898537	0.788286	0.880461	0.902827	0.779205	0.853449	0.826302	0.859447	0.870174
		0.837795	0.819905	0.824251	0.811279	0.835357	0.855915	0.815044	0.819496	0.842275	0.842604	0.837499	0.819462	0.855083	0.851382	0.765042	0.824816	0.786352	0.831265	0.866901	0.824409	0.784876	0.860032	0.783006	0.799016	0.834269	0.78328	0.819705	0.777413	0.82859	0.824108	0.81772	0.79981	0.82344	0.81023	0.722601	0.894919	0.873943	0.74919	0.793477	0.836696	0.86562	0.872911	0.875005	0.779328	0.865231	0.819969	0.887857	0.819501
		0.834996	0.74704	0.803108	0.817434	0.812092	0.815532	0.81878	0.812707	0.831352	0.88598	0.824926	0.768074	0.833391	0.817426	0.736949	0.84849	0.812078	0.803374	0.817746	0.805781	0.803421	0.845892	0.779248	0.808295	0.858681	0.766112	0.836658	0.776809	0.831423	0.84255	0.796574	0.836735	0.825821	0.761891	0.724849	0.851346	0.853754	0.825044	0.849409	0.877495	0.822639	0.852075	0.850985	0.833406	0.84663	0.918353	0.91012	0.843045
		0.841341	0.780644	0.761964	0.798072	0.781405	0.807788	0.812865	0.887929	0.825786	0.858663	0.798851	0.848586	0.886085	0.837281	0.820536	0.836266	0.815798	0.820364	0.884119	0.862874	0.806852	0.840557	0.791192	0.820729	0.844813	0.796146	0.813974	0.776549	0.83731	0.766227	0.802733	0.811803	0.832919	0.765386	0.73961	0.869814	0.86801	0.835461	0.859532	0.861372	0.832173	0.847633	0.8612	0.864151	0.843855	0.909922	0.862506	0.812035
		0.87047	0.809621	0.821068	0.812782	0.790439	0.844722	0.825291	0.829772	0.844081	0.770401	0.834227	0.806952	0.807751	0.85321	0.789821	0.84005	0.797981	0.852308	0.848652	0.827527	0.836605	0.84063	0.787356	0.829506	0.837364	0.786743	0.856515	0.816935	0.835468	0.851117	0.811666	0.784061	0.80907	0.736448	0.704115	0.865755	0.866981	0.834423	0.796136	0.889047	0.779223	0.84571	0.909954	0.812838	0.813183	0.862876	0.854739	0.875099
		0.833696	0.782237	0.803558	0.815703	0.80936	0.840514	0.843809	0.817043	0.841809	0.860166	0.854302	0.828066	0.840404	0.839038	0.790108	0.825177	0.802465	0.841874	0.826872	0.852304	0.785336	0.831495	0.772599	0.805656	0.848919	0.826519	0.85023	0.83646	0.861979	0.828056	0.812258	0.809702	0.850638	0.746069	0.771838	0.861594	0.843473	0.77139	0.829444	0.88804	0.79686	0.857908	0.896843	0.828045	0.839678	0.851059	0.840273	0.846491
		0.849557	0.818554	0.803922	0.814798	0.791473	0.808437	0.797961	0.869392	0.840703	0.877718	0.883805	0.82216	0.880986	0.844057	0.788974	0.870974	0.797995	0.848602	0.786351	0.807012	0.77102	0.827263	0.814652	0.794305	0.840076	0.818005	0.830422	0.792592	0.816752	0.84111	0.824471	0.812169	0.798572	0.771359	0.707334	0.858721	0.887795	0.78955	0.81618	0.845552	0.805621	0.826191	0.900103	0.773206	0.83785	0.866322	0.830583	0.818526
		0.8429	0.800815	0.78975	0.813283	0.792921	0.83178	0.78929	0.829209	0.83138	0.863029	0.84608	0.815592	0.836814	0.831064	0.783331	0.834271	0.760019	0.829983	0.801687	0.886145	0.793382	0.847615	0.831165	0.774998	0.860879	0.79943	0.81446	0.808029	0.810899	0.859989	0.828453	0.799513	0.866192	0.775653	0.77379	0.880967	0.860269	0.783685	0.824124	0.855496	0.831598	0.837965	0.856549	0.825649	0.897975	0.859415	0.860266	0.890213
		0.87221	0.798931	0.847573	0.831289	0.802195	0.831642	0.840291	0.819876	0.86397	0.877296	0.809013	0.837432	0.887952	0.839904	0.811104	0.856235	0.823878	0.851004	0.844112	0.866849	0.800471	0.835613	0.790452	0.793479	0.807067	0.784116	0.839981	0.804404	0.814069	0.872256	0.821415	0.841895	0.852984	0.766218	0.749029	0.870027	0.868901	0.773955	0.819943	0.85663	0.848384	0.828358	0.873975	0.875689	0.833882	0.861235	0.834764	0.853393
		0.839928	0.783013	0.801061	0.788035	0.801834	0.834807	0.784691	0.864834	0.854017	0.878403	0.851375	0.782871	0.855709	0.871178	0.790229	0.801485	0.808906	0.868043	0.804864	0.867839	0.744963	0.843528	0.795442	0.812851	0.812972	0.770603	0.858887	0.798379	0.821115	0.856945	0.8382	0.871241	0.86937	0.775125	0.721328	0.863421	0.876099	0.787177	0.848912	0.801112	0.828896	0.856783	0.845071	0.763236	0.914264	0.848337	0.870004	0.886305
[truncated: 287 more columns]

## Sheet: Fig 2b
DDB2 accumulation (IF)
		10 min		40 min		2 h		8 h
		U2OS WT	XPF KO	U2OS WT	XPF KO	U2OS WT	XPF KO	U2OS WT	XPF KO
		0.44039	1.13057	0.04928	0.0319	0.19299	0.19299	0.05057	0.07832
		0.45685	0.58669	0.08271	0.97241	0	0.88025	-0.03239	0.07826
		0.25975	0.23249	0.13223	0.94429	0.05733	0.17158	0.07665	0.1567
		0.55261	0.85963	0.22017	0.05145	-0.01187	0.43233	0.04914	0.25759
		0.62968	1.32341	0.16113	0.49656	0.05558	0.19303	0.15862	0.16628
		1.2074	1.34598	0.75783	1.17062	0.0781	1.76186	0.14371	0.28572
		0.40849	0.66879	0.68693	0.24306	0.20041	0.25787	0.15071	-0.0033
		0.61009	1.10657	0.64549	1.2804	-0.21367	0.71607	0.13117	0.1513
		0.18155	0.77111	0.07232	0.81393	-0.01522	0.06089	0.08785	0.21354
		0.6005	0.83087	0.37903	0.26202	0.21869	-0.08146	0.04241	0.19978
		1.57118	0.77019	0.12579	0.35672	0.12354	0.58551	0.19362	0.2559
		0.43757	0.79362	-0.12574	0.32699	0.10672	0.94503	0.17588	0.12489
		0.41462	0.84061	0.20166	0.19449	0.16852	0.78271	0.06153	0.1238
		1.14284	0.91601	0.11671	0.97472	0.07125	0.62046	0.01387	0.01957
		0.74891	1.8623	0.97842	0.09157	0.11913	0.55887	0.13701	0.21865
		0.47165	0.78543	0.15323	0.67196	0.13647	0.60718	0.11338	0.06017
		0.384	1.03882	0.14304	1.26066	0.08399	0.51137	0.00746	0.1182
		0.85297	1.12677	0.82793	1.37324	0.09203	0.69454	-0.15574	0.3664
		0.75116	0.59201	0.09414	0.95739	0.37937	0.29224	0.08427	0.04067
		1.37502	2.04729	0.1617	1.71411	0.21321	0.61283	0.10433	0.04486
		0.62021	1.71743	0.25776	1.60136	0.31321	0.54663	-0.17977	0.03851
		0.34675	0.68035	0.07807	0.48282	0.21333	0	0.09386	0.27022
		0.44151	1.11497	0.70353	1.04302	0.54194	0.33506	0.14164	0.09861
		0.5672	0.65797	0.71129	1.22437	0.50128	0.29191	0.10421	-0.00405
		1.67381	0.5954	0.25429	1.06398	0.23153	0.24476	0.1903	0.01234
		0.55029	1.85516	0.64876	1.03693	0.10719	0.34947	0.10642	0.02488
		1.14845	0.62878	0.36419	0.18886	0.19822	0.39256	0.07769	0.40749
		0.68365	1.0304	0.12138	0.79141	0.07707	0.43523	0.07659	0.14332
		1.06629	1.69054	0.5038	1.59909	0.35973	0.45659	0.16109	0.24105
		1.34681	0.74648	0.26375	0.66793	0.04373	0.40562	0.0099	0.20022
		0.50224	1.24149	0.12163	0.76342	0.04022	0.39683	0.25876	0.05437
		1.24266	0.92899	0.16434	0.28328	0.52079	0.62512	0.06531	0.13837
		0.39334	2.05877	0.41808	0.15995	0.43956	0.37521	0.09754	0.11422
		1.45197	0.95571	0.48951	1.19253	0.07274	0.33139	0.07906	-0.03544
		2.37768	1.86613	0.18087	0.56041	0.1291	0.51794	0.24182	0.00511
		0.48654	0.74877	1.0977	1.24719	0.12526	0.22755	0.01502	0.26779
		2.36496	1.43576	0.19229	0.85903	0.10656	0.4437	0.11109	0.41461
		1.53729	1.15635	0.25726	0.60622	0.09363	0.27583	0.02604	0.31799
		2.26161	0.56436	0.2571	1.39154	0.2942	0.48782	0.11392	0.1567
		2.13999	1.01324	0.15636	0.5743	0.23451	0.49153	0.04895	0.22659
		0.39456	0.55949	0.83941	0.29132	0.20717	0.17339	0.12109	0.05393
		1.96367	1.95828	0.87057	0.96498	0.18023	0.18598	0.15717	0.18576
		0.87145	0.87093	1.40348	1.2839	0.36866	0.50497	0.10866	0.18283
		1.10533	0.96553	0.70321	0.78302	0.40283	-0.13795	0.05482	0.09089
		2.46779	0.90882	0.78579	0.91565	0.28707	0.21323	0.14108	0.17235
		1.55961	0.9249	0.51973	0.7035	0.18019	0.56333	0.14217	0.2647
		0.63201	1.24309	0.26699	1.12603	0.18214	0.15293	0.17518	0.36454
		2.12135	0.84211	0.75162	0.49176	0.03457	0.42391	0.12865	0.13814
		1.42722	1.07584	0.88621	0.83062	0.10619	0.32634	0.16033	0.05103
		0.97384	0.7631	0.40352	1.10458	0.17317	0.34923	0.08604	0.07283
		1.54752	0.75469	0.71173	0.63754	0.10402	0.04678	0.15688	0.05838
		1.75423	1.39233	-0.08825	0.63442	0.0913	0.2824	0.11871	0.20713
		0.38829	1.04272	0.45158	0.76376	0.21845	0.24602	0.1298	0.26781
		0.91901	1.22932	0.86749	0.80823	0.06217	0.39346	0.15886	0.25301
		2.10912	0.38443	1.29386	0.60281	0.18375	0.35356	0.07091	0.15806
		1.40521	0.35733	0.57127	0.78629	0.01955	0.48408	0.25447	0.11261
		1.08368	0.1733	0.10749	0.92827	0.05596	0.72569	0.15023	0.2288
		1.19629	0.22261	0.39259	0.73472	0.05462	0.7651	0.15453	0.18917
		2.21842	0.31107	0.03646	0.90181	0.05065	0.16871	0.04194	0.37251
		0.84603	0.46003	0.63845	0.12241	0.05247	0.35243	0.11956	0.30694
		1.83949	0.38833	0.14873	0.41896	0.07619	0.55873	0.11091	0.17717
		1.67176	0.59636	0.1398	0.12214	0.12799	0.22545	-0.02189	0.27923
		2.16564	0.36962	0.20641	0.23125	0.09134	0.52377	0.17265	1.48944
		1.21011	0.32862	0.64593	0.51498	0.06919	0.27587	0.12391	0.18882
		1.61466	0.26296	0.0124	0.54177	0.10177	0.36068	0.17976	0.17453
		1.70371	0.39467	0.26113	0.45763	0.15463	0.51215	0.18845	0.01505
		0.47506	0.36383	0.07658	0.65353	0.08162	0.41646	0.05642	0.06
		0.46592	0.66121	0.01719	0.32525	0.08275	0.67984	0.06446	0.09358
		0.67324	0.38682	0.19817	0.67166	0.12998	0.52963	0.09111	0.13901
		0.54316	0.79517	0.65911	0.37287	0.0647	0.29054	0.05299	0.15522
		0.95377	0.44068	0.12731	0.28015	0.13109	0.77647	0.13371	0.29553
		1.31491	0.7886	0.10479	0.42077	0.16829	0.45481	0.14047	0.33427
		0.23407	0.59736	0.25874	0.31827	0.16714	0.22678	0.12151	0.16435
		0.90211	0.72804	0.15635	0.26926	0.34612	0.38593	0.11555	0.28373
		0.57907	0.44449	0.82216	0.22305	0.07269	0.26128	0.15132	0.20569
		0.97933	0.66155	0.53925	0.41375	0.0786	0.27853	0.05292	0.20311
		0.86945	0.33725	0.38157	0.43108	0.19153	0.47859	0.20589	0.22537
		0.64595	0.42429	0.1401	0.46396	0.18539	0.73533	0.05851	0.2243
		0.75346	0.75383	0.36431	0.60309	0.06441	0.69337	0.12724	0.09555
		0.97252	0.48572	0.73856	0.72589	0.20172	1.00282	0.03632	0.13534
		0.38358	0.42386	0.20966	0.39441	0.14485	0.8202	0.21714	0.09878
		0.97752	0.69203	0.22277	0.70852	0.16468	0.85112	0.01597	0.34888
		1.08529	0.46771	0.98146	0.29904	-0.00028	0.65129	0.06958	0.52411
		0.80799	1.00151	0.06777	1.27262	0.05631	0.27584	0.06798	0.18416
		1.02953	0.34672	0.19918	0.21604	-0.16518	0.8746	0.22964	0.06231
		0.69941	0.93732	1.1625	0.80688	0.06588	0.67203	0.08346	0.08493
		0.79838	0.75534	0.68309	0.56403	0.21966	1.21488	0.06327	0.37346
		0.98372	0.53598	0.25307	1.16187	0.0361	1.49414	0.08832	0.26507
		1.1937	0.78018	0.19162	0.62872	0.09002	1.03818	0.1844	0.10958
		0.52462	0.16978	0.08032	0.30204	0.33898	0.96579	0.15572	0.28265
		0.39567	0.50143	0.56691	0.35619	0.19789	0.59301	0.19092	0.31169
		0.56833	0.68361	0.32439	0.337	0.09755	0.72988	0.17235	0.33138
		0.70403	0.82005	0.73427	0.48651	0.08631	0.85998	0.13911	0.2386
		0.82139	0.28894	0.15999	0.36101	0.24323	0.5676	0.11572	0.17035
		0.83912	0.7837	0.64336	0.33412	0.33643	0.39271	0.08857	0.13594
		0.80864	0.66507	0.58489	0.67197	0.00528	0.44926	0.16362	0.22832
		1.03552	0.64098	0.58771	0.46299	0.02289	0.63285	0.17308	0.06068
		0.63301	0.98675	0.39315	1.20965	0.04599	-0.16703	0.17191	0.22908
		0.42787	0.81705	0.30042	0.75062	0.02533	-0.22951	0.17005	0.21228
		0.49364	0.64849	0.27744	0.75244	0.23748	-0.04191	0.24153	0.08822
		0.42387	0.65496	0.50977	0.37491	0.21051	0.18822	0.24685	0.202
		0.40086	1.1513	0.2687	0.98096	0.05527	0.81628	0.16341	0.16578
		0.20704	0.51374	0.59138	0.93934	0.22938	0.01805	0.27177	0.15132
		0.43317	0.33711	0.25044	0.75848	0.11719	0.12144	0.08382	0.15008
		0.10519	0.28234	0.78742	0.70437	0.20252	0.15956	0.26492	0.11718
		0.42631	0.32009	0.47688	0.68298	0.10908	0.52207	0.08769	0.16598
		0.4357	0.5207	0.48231	0.76438	0.09157	0.6469	0.09326	0.09638
		0.30756	0.61599	0.29444	0.72432	0.08914	0.35362	0.15248	0.50316
		0.45107	0.54273	0.3322	0.46115	0.15493	0.58105	0.16912	0.14094
		0.24407	0.80225	0.45557	1.32808	0.04435	0.3194	0.09542	0.24426
		0.01354	0.29627	0.36879	1.07949	0.64008	0.49474	0.17584	0.26828
		0.47397	0.30958	0.1103	0.74576	0.11778	0.18326	0.15954	0.26742
		0.22534	1.01411	0.64432	0.68966	0.2484	0.21368	0.24885	0.20601
		0.7191	0.89054	0.52737	0.62135	0.42681	0.21121	0.05481	-0.04867
		0.52764	0.64874	0.70509	0.20623	0.72711	0.09965	0.11885	0.1634
		0.68771	0.49426	0.18583	0.20081	0.30437	0.39558	-0.19428	0.19916
		0.17397	1.01706	0.78257	0.24549	0.25251	0.10426	0.12082	0.18731
		0.20015	0.97558	0.83908	1.22656	0.27222	0.13401	0.09391	0.20321
		0.45059	1.1059	0.11876	1.76871	0.06031	0.32766	0.13012	0.66874
		0.10464	2.23786	0.05005	1.61047	0.20031	0.21426	0.01214	0.28995
		0.43336	1.09941	0.62276	0.11053	0.34287	0.29006	0.07635	0.13856
		0.17822	0.56421	0.82411	1.19355	0.18908	0.24949	0.03275	0.15906
		0.23503	0.58447	0.80699	0.46226	0.51905	0.14153	0.6918	0.23618
		0.76552	0.75047	0.20621	1.7669	0.3983	0.70281	0.12993	0.1987
		0.24431	2.42423	0.16136	1.85555	0.22072	0.50642	0.10796	0.09366
		0.43129	1.59136	0.40678	1.30201	0.57031	0.36081	0.10689	0.12223
		0.29318	1.65783	0.28295	0.45479	0.01855	0.40407	0.20263	0.07725
		0.31743	1.33923	0.20761	1.44089	0.63928	0.21286	0.10504	0.30625
		0.30372	0.35873	0.20812	0.55434	0.39069	0.14591	0.11428	0.03498
		0.15227	2.60012	0.09944	1.56977	0.41784	0.29304	0.33412	0.24611
		0.63213	1.31887	0.11224	1.94888	0.09057	0.23759	0.07425	0.47206
		0.42508	1.59971	0.91057	0.80079	0.45173	0.28599	0.07101	0.3582
		0.41794	0.61568	0.23885	0.60992	0.19287	0.15866	0.12675	0.17639
		0.28069	0.66707	0.14236	0.4387	0.07486	0.19744	0.09072	0.16196
		0.10287	0.44972	0.14422	1.50985	0.17943	1.06809	0.08375	0.13621
		0.34157	3.346	0.93988	0.688	0.47745	0.33539	0.60349	0.05624
		0.5034	2.34883	0.07366	2.2981	0.24228	0.52358	0.07821	0.13042
		0.36701	1.52372	0.04731	0.62189	0.28349	0.63327	0.11163	0.08177
		0.34382	1.59557	0.47476	0.28128	0.17009	0.27524	0.16494	0.17508
		0.22414	1.88891	0.64559	0.57885	0.32765	0.2071	0.18655	0.20483
		0.59702	1.28468	0.24744	1.12537	0.13515	0.54167	0.0904	0.20799
		0.77052	1.17909	0.43779	1.20581	0.3602	0.6499	0.37161	0.14525
		0.1933	0.94649	0.36375	1.0578	0.24552	0.30903	0.09763	0.16798
		0.50179	1.25321	0.54569	0.60543	0.2344	0.48688	0.09565	0.25485
		0.4299	0.68528	0.40874	1.9148	0.25419	0.61365	-0.01564	0.19009
		0.28642	1.16679	0.10373	2.54489	0.02676	0.5078	0.05405	0.28288
		0.17843	1.1852	0.11111	2.50606	0.23543	0.38462	0.12739	0.14548
		0.20071	1.01634	0.17339	0.83658	0.38748	0.15106	0.187	0.18436
		0.2864	1.96187	0.09467	0.50376	0.30132	0.27948	0.23012	0.36502
		0.28195	2.05193	0.17287	1.5065	0.45605	0.42479	0.16258	0.04148
		0.19048	0.85112	0.53958	1.5306	0.11835	0.41863	0.17837	0.25246
		0.35488	0.76774	1.21326	0.86185	0.44258	0.87803	0.22676	0.24436
		0.48174	0.96342	0.10008	1.05517	0.18011	0.40646	0.08082	0.40866
		0.28027	0.60854	0.53623	0.36513	0.29649	0.50525	0.15792	0.18886
		0.13805	0.89471	0.93028	1.06922	0.04295	0.35178	0.14064	0.52926
		0.5851	1.54396	1.03427	0.58275	0.24235	0.67111	0.03325	0.24488
		0.44352	0.93958	0.34913	0.6596	0.54752	0.92687	0.14995	0.92285
		0.1809	0.83234	0.03393	0.69666	0.14347	0.15847	0.08977	1.02374
		0.16737	0.46089	0.17146	0.60557	0.0829	0.56087	0.15518	0.41356
		0.45528	0.93542	-0.02627	0.27215	0.11217	0.28806	0.10316	1.79764
		0.22089	0.60941	0.07727	0.47953	0.03552	0.44281	0.04125	1.71032
		0.40777	1.07333	0.12288	0.14519	0.16182	0.2835	1.71751	0.5474
		0.12297	1.13931	0.75863	1.33725	0.37844	0.43778	0.04481	0.13838
		0.28369	0.74162	0.28225	0.61824	0.24831	0.29924	0.11264	0.04709
		0.08221	0.93958	0.90858	0.36173	0.53298	1.01078	0.09646	0.29427
		0.66642	0.91168	0.0401	1.24447	0.07906	0.29888	0.0127	1.23485
		0.65545	1.00518	-0.00724	0.57117	0.06456	0.80824	0.09791	0.6397
		0.24461	0.70945	0.04568	0.7107	0.12444	0.6651	0.08338	0.14922
		0.29044	1.09449	0.14804	1.02695	0.25568	0.38038	0.14293	0.98079
		0.15855	1.12764	0.1482	0.95281	0.12844	0.22567	0.03525	0.32836
		0.10451	1.51011	1.0209	0.60586	0.12207	0.39928	0.07222	0.78554
		0.45983	1.20771	0.50184	1.54433	0.0984	0.45463	0.06316	0.65508
		0.75785	1.00638	0.13198	1.13521	0.35244	0.11231	0.09832	0.21276
		0.4427	0.27336	0.72445	0.07041	0.56757	0.18854	0.03908	1.03909
		0.99608	0.3181	0.13729	0.07041	0.31288	0.30542	0.10404	0.29915
		0.40858	1.18656	0.18866	0.72748	0.3577	0.36595	0.1015	1.25729
		0.47331	1.37971	0.56617	0.39206	0.25306	0.22278	0.07029	0.16222
		1.02908	0.55051	0.56794	0.48196	0.23185	0.18613	0.20214	0.53259
		1.00873	0.91818	0.46711	1.03158	0.27907	0.17924	0.09261	0.19409
		0.50881	0.12327	0.05028	0.88386	0.18495	0.36379	0.06166	0.34923
		0.56654	0.64892	0.37507	0.84284	0.08061	0.28889	0.15519	0.5293
		0.42721	0.30739	0.14507	0.63708	0.16456	0.17347	0.07011	0.86217
		1.05803	0.65259	0.88918	0.90433	0.05987	0.85855	0.0587	0.97316
		1.04444	1.29889	0.2867	0.0965	0.25309	0.41555	0.16841	0.82233
		0.36512	0.77867	0.24035	0.56053	0.14065	0.18635	0.0416	0.11273
		1.19717	0.54672	0.21206	0.67412	0.18749	0.07813	0.05312	1.04714
		0.42719	0.12118	0.67453	1.01523	0.3306	0.65955	0.08796	0.2312
		0.97282	0.66232	0.31919	0.81897	0.29829	0.37582	0.06875	0.07325
		0.88807	1.47311	0.55772	0.42542	0.1674	0.28554	0.2502	0.19016
		0.48858	1.16048	0.51639	0.47324	0.28227	0.15946	0.05761	0.79893
		1.02623	1.23527	0.05885	1.06848	0.10847	0.08545	0.08503	1.09832
		1.24535	0.94324	1.07025	0.10816	0.12009	0.22175	0.18083	0.29458
		0.43547	1.44285	0.89177	0.5855	0.07467	0.23721	0.11372	0.71243
		0.94706	1.02208	0.54895	0.67341	0.08928	0.18946	0.08026	0.56838
		1.09584	1.44122	0.63405	0.80081	0.11272	0.0977	0.10802	0.10526
		0.72792	1.14289	0.14045	0.80009	0.08469	0.14027	0.01409	0.59572
		0.92194	1.05174	0.72365	0.34886	0.09972	0.39032	0.13085	0.78833
		0.66193	0.78769	0.33586	1.06018	0.13266	0.18223	0.05417	0.37649
		1.25032	1.12483	0.38039	0.21146	0.26907	0.19552	0.03985	0.52357
		0.69109	0.93808	0.35445	0.18612	0.10443	0.39303	0.05029	1.01002
		0.95778	1.28538	0.05411	0.33581	0.34204	0.30263	0.05905	0.80583
		1.12016	0.93297	0.15082	0.54201	0.2617	0.2246	0.06272	1.5187
		0.17186	1.07864	0.13715	0.48216	0.15995	0.93644	0.09429	0.36299
		0.60928	1.09388	0.12252	0.37195	0.16221	0.17051	0.12166	0.01426
		1.15695	1.01923	0.75285	1.05159	0.07931	0.55721	0.08528	1.04603
		1.11199	0.90991	0.63822	1.14693	0.27317	0.29686	0.08321	0.02341
		1.11825	1.46901	0.69671	0.65652	0.07318	0.30558	0.13756	0.69896
		1.33709	1.44553	0.48724	0.68463	0.04625	0.19863	0.04242	0.5735
		1.59729	0.46696	0.89635	0.48111	0.02955	0.12848	0.04896	1.21853
		1.37244	0.74476	0.50601	0.64959	0.08232	0.07929	0.06567	0.23399
		1.04743	0.60345	0.05916	0.4785	0.04002	0.53796	0.21958	0.9428
		1.62628	1.16475	0.13442	0.56168	0.20463	0.37775	0.22491	0.67499
		2.05245	2.8808	0.48233	0.68952	0.13247	0.50165	0.19862	1.16116
		1.16446	2.54529	0.48904	0.83719	0.14222	0.42524	0.09128	0.47024
		1.21422	2.12472	0.48661	0.07656	-0.00644	0.26271	0.04207	0.30441
		2.13748	3.16342	0.40644	0.58013	0.08632	0.13041	0.27793	0.36253
		1.28591	3.13763	0.76658	0.02251	0.5625	0.23105	0.29068	0.88687
		1.26102	3.08446	0.87038	0.3632	0.3013	0.15822	0.17615	0.87477
		1.21944	0.91067	0.61395	0.46174	0.36752	0.14634	0.13587	0.60508
		0.27649	1.01457	0.33107	0.54137	0.97883	0.22463	0.06638	0.51557
		0.67821	1.90321	0.56876	0.81223	0.0726	0.24753	0.04103	0.20032
		1.20245	1.50463	0.69991	2.00986	0.29497	0.31474	0.13632	0.233
		1.0463	1.24839	0.05731	1.31564	0.52547	0.37779	0.1361	0.74856
		1.62145	2.13799	0.44098	2.19065	0.24361	0.22157	0.39016	0.24518
		1.35642	1.85299	0.26732	0.50275	0.41064	0.22714	-0.01136	1.11998
		1.94551	1.58757	0.09435	1.69413	0.33607	0.59255	0.07806	0.48427
		1.4407	1.68133	0.19173	1.28796	0.40518	0.51319	0.2459	0.3818
		1.86527	1.31947	1.60683	1.12995	0.26834	0.1351	0.11239	0.32365
		1.88147	2.08792	0.12872	1.61157	0.49128	0.1147	0.1625	0.65212
		1.73225	2.80446	0.66196	1.67825	0.29937	0.60582	0.04474	0.42455
		0.84849	1.13514	1.26876	1.41806	0.51399	0.49733	0.0382	1.08177
		1.41764	1.63326	0.66209	1.62183	0.55826	0.11747	0.11799	0.4048
		0.77428	1.97846	0.43838	0.55589	0.3422	0.12342	0.09249	0.64549
		2.52526	1.78394	1.33121	1.65001	0.53737	0.24906	0.0801	0.34438
		1.65188	0.56133	0.63322	0.35555	0.19999	0.62126	-0.00785	0.90425
		1.37152	1.01368	0.56799	1.24752	0.33857	0.10061	-0.03226	1.04438
		0.59057	1.33573	0.79136	1.12755	0.25209	0.09335	0.06976	0.58942
		1.72667	2.42073	1.12927	1.65302	0.77637	0.14484	0.32266	0.56428
		0.74683	2.07621	0.25893	2.31842	0.36743	0.14365	0.06169	0.6938
		1.30014	2.42939	0.49803	0.15402	0.38967	0.47457	0.17058	0.89891
		0.95117	1.24727	0.37215	0.15207	0.49904	0.06741	0.15813	0.12804
		1.01988	1.67926	0.97307	2.00961	0.35078	0.16165	0.12621	0.9571
		1.46964	1.49465	0.91269	2.29768	0.50214	0.07859	0.09558	0.5229
		0.61059	1.73561	0.69746	1.74348	0.31078	0.33317	0.00113	1.26581
		0.79073	2.11373	0.63828	0.77572	0.16326	0.60716	0.0716	0.85472
		1.85017	2.39868	0.794	1.79284	0.40736	0.49742	-0.00151	0.95275
		1.52754	2.01508	0.35329	1.09318	0.31199	1.61419	0.29289	1.09315
		1.56346	1.33027	0.7393	1.16431	0.23305	2.16167	0.21889
		0.96715	1.26896	1.05194	0.33729	0.77433	0.86285	0.17779
		1.53585	1.82756	0.49891	1.13912	0.06656	0.8191	0.1752
		1.67122	3.18227	0.30202	0.91673	0.49264	1.08597	0.13354
		1.00103	1.70377	0.13427	0.8642	0.36545	0.4887	0.20376
		2.42415	1.5667	0.23806	1.74612	0.24363	0.26686	0.19311
		2.68924	1.11419	0.36364	0.11066	0.17163	0.15771	0.179
		1.16968	1.51925	0.49062	1.3717	0.09246	0.76174	0.07051
		2.20276	0.33305	0.60876	1.9035	0.59466	0.76405	0.08729
		1.31024	1.03348	0.51235	1.11566	0.90014	0.95722	0.38011
		1.99456	0.84324	0.43488	1.50324	0.53358	1.04927	0.1091
		1.27313	0.38266	2.02864	1.42138	0.13583	2.08494	0.14941
		0.80131	1.20769	2.37345	0.76644	1.03886	0.76526	0.27172
		1.56866	0.79104	0.09482	0.442	0.40251	0.23569	-0.00776
		1.62795	0.94861	1.43386	1.39183	0.40875	1.48456	0.06286
		2.65197	1.09309	1.7768	1.25783	0.6196	0.63621	0.10475
		1.81232	1.34212	0.94733	1.2504	0.23917	0.41959	0.17167
		1.1624	1.53067	0.83975	1.5476	0.64779	0.14349	0.17153
		2.22372	1.15833	1.06856	0.62439	0.5792	1.887	0.17126
		2.22395	0.48186	0.99056	0.3965	0.34799	1.21779	0.14964
		0.84305	1.47167	1.18639	1.43994	0.55584	1.10151	0.17588
		0.64597	1.52051	0.6365	1.90125	0.43175	0.05318	0.25023
		0.93102	1.15135	0.18966	1.23729	0.44533	1.22849	0.20892
		2.34381	1.52796	0.52063	0.7906	0.2328	1.27941	0.32236
		1.22788	1.4359	0.92681	1.81506	0.12865	0.94055	0.15948
		2.30751	1.77691	0.74014	1.60978	0.46162	0.48327	0.21248
		2.016	0.39846	1.49569	1.03603	0.7354	0.47959	0.20251
		1.40312	2.20793	1.15779	1.0127	0.26031	0.68416	-0.00162
		2.69681	2.80824	1.15412	0.47444	0.17768	1.49806	0.18283
		0.99045	1.6895	1.32799	0.47507	0.1754	0.28862	0.17443
		1.26008	1.29654	1.54857	1.15451	0.36907	1.4057	0.23407
		0.79956	1.55287	0.20791	0.8405	0.57178	1.8213	0.14148
		1.08183	2.10396	1.40644	1.19685	0.15216	1.44334	0.21635
		2.09101	2.1449	1.48327	2.21241	0.28272	0.17638	0.18003
		1.14442	0.49239	1.01871	0.90606	0.05462	0.18125	0.08109
		2.09808	0.61197	1.4225	1.63793	0.40625	0.06746	0.04627
		1.57863	1.24191	1.81415	0.91555	0.25545	0.56966	0.07045
		1.2748	1.20907	1.91821	0.53571	0.5253	1.18544	0.17866
		1.56145	0.54222	0.09088	2.20137	0.1716	0.1059	0.1972
		1.20289	0.94728	0.26267	1.27346	0.37273	0.42509	0.14378
		1.36572	0.50094	0.91734	0.93414	0.317	0.72089	0.33547
		2.45019	0.92405	1.61843	2.28276	0.31879	1.31269	0.07782
		1.07838	1.22015	0.31872	2.32914	0.51755	0.54478	0.0127
		1.48356	1.51594	0.72929	2.04947	0.45916	1.08104	0.11057
		2.03547	1.30184	0.57337	2.06611	0.07735	0.32622	0.19945
		2.55986	0.73787	0.83316	0.52256	0.37327	0.69792	0.39339
		0.91825	1.16503	0.82526	1.98903	0.38463	1.04558	0.11229
		0.79521	0.55441	0.86818	0.9949	0.18565	0.62745	0.09209
		0.26446	0.95687	1.01604	0.70717	0.5186	0.52874	0.21804
		1.08829	0.65263	2.07177	1.71445	0.06273	0.37763	0.07383
		0.78708	0.8818	1.20581	0.41939	0.43469	0.56007	0.10705
		2.03139	0.59283	0.75206	0.93941	0.48863	2.48839	0.27466
		0.74465	0.69871	0.67117	1.88739	0.46806	1.18323	0.02652
		0.88642	0.63805	1.42555	1.76541	0.06246	0.49896	0.16354
		1.3574	0.56035	2.40478	1.17917	0.0936	0.61095	0.2344
		1.55475	0.65038	1.05546	1.18322	0.49931	0.68356	0.07252
		1.71556	0.72832	1.128	2.11057	0.39933	0.94294	0.11314
		0.99876	0.45457	1.96821	0.68375	0.32591	0.37753	0.0373
		0.6684	1.47297	0.16467	1.39031	0.36353	0.46074	0.05682
		1.44854	0.389	0.75745	0.44021	1.2596	0.63844	-0.00523
		1.45527	1.89475	0.46425	1.16341	0.89647	-0.23433	-0.06031
		1.62292	0.88951	1.42683	0.96498	0.14351	1.04584	0.12555
		1.35388	1.2974	1.08453	1.00211	0.48212	1.36144	0.10834
		1.20938	1.16192	1.33168	0.87008	0.04503	0.25899	0.08034
		1.21377	0.8226	1.17575	1.0836	0.45511	0.94417	0.20098
		1.17424	1.09716	1.5628	0.84602	0.20333	1.49754	0.06613
		0.84239		1.33544	2.60498	0.11737	0.18051	0.13298
		1.11703		1.63476	0.70951	0.09074	1.03685	0.05269
		1.89542		0.68554	1.46739	0.18236	0.9618	-0.03947
		1.09468		0.84617	3.14148	0.18072	1.5885
		1.36817		0.45557	1.12118	0.10133	0.45206
		1.12585		1.14683	2.68898	0.20001	1.91013
		2.19065		2.22976	1.03698	0.52557	1.22886
		1.04578		0.70712	1.48879	0.45574	2.77538
		1.01296		1.43723	1.50357	0.26063	0.56501
		0.52304		0.91572	1.54377	0.10618	1.51951
		1.47168		1.09004	1.09869	0.65296	0.14857
		1.56435		0.7755	1.22601	0.20305	0.01607
		0.81256		1.14383	0.36288	0.62575	1.40713
		0.87054		1.35743	1.65789	0.74421	1.14098
		0.99795		0.82057	1.82506	0.95407	0.69442
		1.12029		0.19977	1.64537	0.27432	1.23066
		0.94379		0.87025	0.98326	0.44946	0.27378
		1.71024		1.34144	1.27166	0.35454	1.97158
		1.67606		0.83254	0.38953	0.11617	0.48542
		1.48157		1.29683	2.16482	0.21293	2.07017
		1.66954		1.18945	0	0.03367	0.84411
		1.18166		1.67721		0.33368
		2.17192		0.69994		0.3672
		1.29853		0.84317		0.23754
		1.63738		0.99885		0.12756
		0.57075		1.34505		0.58808
		2.1192		0.33846		0.25019
		1.12399		0.7978		0.43037
		1.06615		1.63951		0.04099
		1.5113		1.91564		0.09726
		0.78538		1.49083		0.03209
		1.4328		0.71811		0.32209
		0.96903		2.20603		0.68707
		1.3084		1.33367		0.77936
		0.63994		2.05386		0.78035
				0.32151		0.12885
				1.11196		0.40892
				1.29522		0.13565
				0.79876		0.56514
				0.87589		0.68414
				1.38665		1.24959
				1.97325		0
				0.55144
				0.99771
				1.69457
				1.44461
				0.87796
				2.10662
				1.01703
				1.23695
				0.6747
				1.52057
				1.1525
				0.37685
				0.86706
				1.84263
				0.57912
				0.93807
				1.39964
				0.3698
				0.58473
				0.90343
				1.0001
				0.93871
				0.84699
				1.07942
				1.5722
				0.54842
				0.22519
				0.14756

## Sheet: Fig 2c
DDB2 levels (IF)		10 min		40 min		2 h		8 h
		U2OS WT	XPF KO	U2OS WT	XPF KO	U2OS WT	XPF KO	U2OS WT	XPF KO
		0.641582	1.20931	0.923879	2.97006	1.17175	0.180269	1.36704	0.175262
		0.665368	1.10728	1.11103	0.845011	1.67124	0.90823	1.90159	0.322982
		1.6581	3.12967	1.24436	0.51264	1.92976	1.20179	1.98734	0.178391
		1.19616	0.516396	0.832492	1.9066	2.36916	0.960809	1.16486	0.306708
		1.21243	0.440658	1.38582	0.319226	2.90308	0.389331	1.41085	0.097646
		0.935771	0.470702	0.384324	1.84212	2.11754	0.157735	0.2679	0.164621
		0.898215	0.343638	0.833118	0.941405	1.06909	0.604026	0.807455	0.101401
		0.622804	0.476336	0.798692	1.36704	1.14296	1.22057	1.35264	0.095142
		1.6725	1.76826	0.650346	0.731091	0.824981	0.770525	0.865041	0.16775
		1.12919	1.34513	1.34075	1.11667	0.985846	0.488855	0.982717	0.106409
		0.828737	1.68126	1.21494	1.37017	1.34951	0.664742	1.28379	0.13082
		1.24936	1.68752	0.556455	1.37956	0.676009	0.565218	0.815592	0.11392
		0.992731	0.637201	0.766143	0.998365	0.617797	0.746739	1.43902	0.101401
		1.04781	0.423757	1.92037	0.624056	3.15971	0.383072	1.06221	0.102653
		0.709183	0.678513	0.819974	1.58299	1.41211	0.259137	1.39521	0.106409
		0.945786	0.885697	1.61241	0.465069	3.32872	0.306708	0.621553	0.100149
		3.05393	1.51351	2.02803	0.957053	1.71193	0.402476	1.81771	0.113294
		1.41586	1.73259	0.756128	0.314845	0.867545	0.209062	0.668498	0.096394
		1.7789	0.371805	2.2421	0.47258	0.892582	0.525785	0.756754	0.135828
		0.807455	0.709183	1.01652	0.597141	1.10853	0.354905	0.72358	0.09702
		1.28817	0.483221	1.66436	0.905727	0.47884	0.513266	1.71694	0.078242
		0.392461	0.616545	0.776158	0.617797	1.21932	1.11354	1.39458	0.119553
		0.973953	0.801822	0.308586	0.358034	0.494488	0.163995	1.39208	0.100149
		1.49974	2.88994	0.579615	0.354905	0.638453	0.184651	2.19578	0.082623
		0.222207	0.392461	1.8102	0.588378	0.909482	0.228466	0.900719	0.081371
		1.23434	0.568974	0.562715	1.46719	1.52102	0.254129	1.64996	0.080745
		0.915742	0.406231	0.804325	1.44466	0.94829	0.431895	2.3097	0.144591
		1.13044	0.358034	1.87405	1.85214	2.56946	0.53267	0.782418	0.095768
		0.692909	0.538929	1.10039	0.463191	1.35452	0.20468	1.56483	0.088883
		0.568348	0.423131	1.46218	0.274159	1.76826	0.408735	1.47157	0.122057
		1.95166	0.250374	1.44779	0.267274	1.72695	0.585874	0.367423	0.11392
		0.453802	0.252251	2.04618	1.13983	0.32173	0.242236	0.868797	0.125813
		2.70779	0.481969	1.11542	0.538929	0.409361	1.39458	1.24248	0.184651
		1.1248	0.258511	0.697917	1.35014	1.70066	0.336753	1.16236	0.185276
		0.351149	0.751121	0.624682	0.458184	1.7088	0.902597	0.601523	0.14772
		2.82797	0.262892	0.352401	0.513892	1.36704	0.336127	2.25149	0.311089
		0.796814	0.181521	1.62868	1.00525	3.60976	0.179017	1.0065	0.182147
		0.692283	0.363042	1.0716	0.490106	1.6894	0.388079	1.82585	0.100149
		0.512014	0.686024	0.811211	0.347393	0.406231	0.154606	0.731717	0.442535
		0.51577	1.22808	2.61953	0.245992	0.518899	0.13708	2.12692	0.230344
		1.8102	0.665368	0.594637	0.847515	0.855652	0.275411	0.855652	0.146469
		0.620301	0.881941	0.200925	0.810585	2.43238	0.252251	0.356782	0.537677
		1.53604	0.160865	0.363042	0.339882	0.414994	0.212192	0.811837	0.223458
		0.713565	0.710435	0.304204	0.356782	0.294189	0.248496	2.45491	0.339256
		0.488229	0.166498	0.915116	0.927008	0.851896	0.229718	1.13544	0.161491
		1.01401	0.348019	1.31884	0.383072	1.43339	0.427513	0.41562	0.149598
		0.458184	0.356156	0.783669	1.4553	1.51539	0.298571	0.522655	0.286052
		0.865041	0.260389	0.49261	0.540181	0.711061	0.2679	0.827485	0.270404
		0.391835	0.51577	0.560211	0.289182	0.602775	0.163995	1.63494	0.30796
		0.841881	0.175262	0.525159	1.30883	0.185276	0.340508	1.63995	0.251626
		0.496366	0.186528	0.362416	0.440032	1.04093	0.289182	0.252877	0.192788
		0.689779	0.66662	0.440032	0.358034	0.541433	0.701672	2.15885	0.118302
		2.86928	0.242236	1.75512	0.330493	0.607156	0.315471	2.07622	0.409987
		1.23434	0.419376	0.259137	0.588378	0.667872	0.245366	2.29593	0.197169
		0.548318	0.473206	0.352401	0.448169	0.34489	0.121431	1.85777	0.23097
		0.23097	0.761136	0.431895	0.335501	0.319852	0.259137	0.297319	0.231596
		1.25437	0.850644	0.56647	0.337378	0.262266	0.158361	1.15986	0.290433
		0.342386	0.32486	0.724206	0.307334	0.51264	0.300448	0.860033	0.315471
		0.421254	0.8206	0.567096	0.460687	0.625308	0.199047	1.65184	0.317975
		1.18928	1.08725	0.730465	0.229718	0.202803	0.18778	2.09125	0.170254
		0.62969	1.18176	0.729213	0.610912	0.230344	0.233473	0.39872	0.286678
		0.522655	0.809959	0.634697	0.393713	0.513266	0.220955	0.998991	0.350523
		0.413742	0.71732	1.12981	0.326738	0.98835	0.142087	0.391835	0.672879
		0.17401	0.625934	2.44052	1.15047	0.389957	0.273533	0.194666	0.479466
		0.329867	0.335501	0.426261	0.348019	0.52954	0.470702	0.801822	0.346142
		0.388079	0.407483	0.336127	1.62054	0.241611	0.281044	0.514518	0.205306
		1.07348	0.269152	0.384324	0.5696	0.499495	0.197169	0.942657	0.185276
		0.923253	0.371179	0.394338	0.252251	0.309837	0.522029	1.7257	0.426261
		0.457558	0.322982	0.465695	0.214695	0.486977	0.309837	1.25688	0.245366
		1.08662	0.339882	1.03029	0.290433	0.193414	0.248496	2.36478	0.225336
		1.56421	0.533922	0.724832	0.296067	3.31056	0.530792	1.39834	0.187154
		1.4046	0.632193	0.37869	0.237855	0.306082	0.474458	0.289182	0.279793
		1.38707	2.29029	0.689153	0.282296	0.811211	0.219703	0.821851	0.169002
		1.89971	0.601523	0.519525	0.251626	1.79518	0.336127	0.229092	0.45881
		2.5995	0.657231	2.37354	1.89658	3.37817	0.269152	0.448169	0.534548
		0.987098	0.466321	2.18263	0.394338	2.23646	0.240359	1.93351	0.295441
		2.72031	1.26001	1.7257	0.916368	1.8584	0.392461	1.11103	0.327989
		1.64245	1.05908	0.669749	0.342386	1.60177	0.280418	0.64659	0.149598
		1.96731	0.831866	0.729213	0.391209	0.369301	0.251	0.5358	0.838126
		1.66123	1.64871	0.56647	0.274785	1.50475	0.299196	1.48597	0.191536
		2.37792	1.03029	1.37831	0.621553	0.583997	0.155858	0.553952	0.123935
		7.92871	2.07059	0.366797	0.364294	2.8142	0.62343	0.645338	0.238481
		1.64308	0.859408	0.685398	0.471954	1.14859	0.178391	0.580241	0.257259
		0.744236	1.58048	0.537051	0.463191	0.555204	0.138957	0.297319	0.277915
		0.998991	1.51977	0.93139	0.310463	0.215321	0.336753	0.425635	0.143339
		0.721702	1.19741	0.480717	0.558959	0.259763	0.211566	1.34764	0.199673
		2.70904	0.403102	1.33825	0.403727	0.226588	0.640957	0.804951	0.212818
		1.40334	0.614041	0.863789	1.45342	0.175887	0.724206	0.311089	0.345516
		1.49911	0.484473	1.06847	0.251626	0.133324	0.661612	1.20304	0.407483
		1.37518	2.14821	0.900093	0.597767	0.262892	0.462565	0.262266	0.169628
		1.58674	1.20179	1.4891	0.257259	0.47258	0.252877	1.60302	0.178391
		1.0065	0.79744	1.78516	0.396216	0.249748	0.528288	0.329241	0.554578
		0.801822	0.575233	0.585248	0.599019	0.461939	0.434398	0.940153	0.343638
		0.440032	0.786799	0.461313	0.712313	0.388079	0.266022	0.986472	0.247244
		0.495114	0.615293	0.543937	0.694161	0.677261	0.209688	1.07598	0.221581
		2.19014	0.521403	0.70355	0.81747	0.179643	0.181521	0.866919	0.254129
		1.14421	0.245366	0.403727	1.20117	0.200925	0.510762	1.0716	0.182147
		0.630942	0.197169	2.61703	0.816218	0.24787	0.64972	0.679764	0.174636
		0.47571	0.590256	0.368049	0.506381	0.231596	0.465069	0.166498	0.30796
		0.465069	0.863163	0.255381	0.173384	1.45905	0.265396	0.922627	0.190284
		1.07786	0.795562	0.454428	0.271029	0.627186	0.18778	0.570226	0.215321
		0.635323	1.07222	0.49261	0.192162	0.614041	0.630942	1.12355	0.334875
		1.02278	0.449421	0.40185	1.36892	0.185902	0.216573	0.510762	0.234725
		0.826233	0.674757	1.2913	0.845637	0.145217	0.289182	0.257885	0.368049
		0.701046	0.967068	0.486977	0.421254	0.262892	0.231596	0.955801	0.355531
		0.843759	0.752373	0.731717	0.302952	0.254755	0.216573	0.255381	0.41875
		0.891956	0.379942	0.596515	0.471954	0.460687	0.307334	1.32448	0.290433
		1.27252	0.418124	0.716695	0.6034	0.22784	0.323608	0.614667	0.485099
		0.790555	0.288556	0.288556	0.354279	0.408735	0.924505	2.90308	0.252251
		0.952046	0.399972	2.02803	0.912612	0.260389	0.194666	0.436902	0.412491
		0.943909	0.295441	3.53966	0.312341	0.752373	0.317975	0.200925	0.19404
		2.20078	0.60653	3.70303	0.833118	0.803699	0.177139	0.515144	0.184651
		2.20078	0.373683	3.70303	0.496992	0.225962	0.250374	0.876308	0.198421
		1.80895	0.918871	2.53128	0.784921	0.286678	0.205932	0.355531	0.129568
		0.739228	0.632819	0.705428	0.30796	1.06784	0.202177	1.02465	0.343638
		0.721702	0.73735	1.0209	0.858782	1.28567	0.176513	0.209688	0.189032
		1.91473	1.76075	2.0418	1.40334	0.30483	0.222207	0.143339	0.104531
		1.35828	0.369301	2.0418	0.498244	0.687902	0.140209	0.175262	0.110164
		1.03968	0.944535	0.184651	0.441284	0.553952	0.209062	0.793058	0.115172
		1.27378	0.74361	0.231596	0.987724	0.262266	0.189658	0.37556	0.08012
		1.24999	0.798066	0.591508	0.366797	0.591508	0.662864	0.336753	0.149598
		0.918245	0.526411	0.372431	0.294189	0.614041	0.324234	0.667246	0.120805
		0.75738	0.73735	0.805577	0.621553	2.61578	0.323608	0.484473	0.140209
		1.67437	0.573982	1.07222	0.376812	0.632819	0.309211	1.506	0.180269
		1.92475	0.254755	0.221581	0.379942	0.689153	0.123309	0.863163	0.138331
		2.5294	0.483221	1.36767	0.369927	1.10915	0.113294	0.688527	0.146469
		0.922001	0.183399	1.5567	0.607156	2.62141	0.107035	0.122057	0.174636
		1.44215	0.975205	0.454428	0.813714	0.172132	0.136454	0.350523	0.176513
		1.26313	1.35828	0.791181	0.590882	0.446291	0.094516	0.698542	0.155232
		0.675383	0.850644	0.309837	0.401224	0.211566	0.107035	0.858782	0.152728
		0.611538	0.409987	0.889452	0.351775	0.855026	0.108913	0.717946	0.143339
		1.48284	0.962061	1.1248	0.165873	0.230344	0.101401	1.37205	0.243488
		0.471328	0.642834	2.20642	0.593386	0.639079	0.15085	0.958305	0.169628
		0.62343	1.39834	1.19428	0.308586	0.898215	0.127065	2.09876	0.229092
		0.51577	0.453176	0.600897	0.54957	0.413742	0.137705	0.424383	0.191536
		0.715443	0.657231	2.94314	0.390583	0.793058	0.153354	0.100775	0.302952
		0.457558	0.52954	0.922627	0.433772	0.326112	0.143339	0.180269	0.219077
		0.405605	0.533296	0.229718	0.563967	1.07473	0.158361	1.05282	0.266022
		0.542685	0.232222	0.453176	0.575859	0.296693	0.156484	0.227214	0.19404
		0.883193	0.319852	0.701672	0.471328	2.66836	0.160865	0.292311	0.270404
		0.672253	0.531418	0.391835	0.896338	0.530166	0.230344	0.303578	0.237855
		1.00838	1.14421	1.85527	1.13106	4.39531	0.152728	0.441284	0.319852
		1.11479	1.45843	0.364294	0.779914	3.94839	0.175262	0.401224	0.38182
		0.712313	0.398094	0.953298	1.92412	0.841881	0.214695	0.460062	0.322982
		1.43214	1.49536	1.09601	2.82234	0.34176	0.140835	0.143965	0.175262
		0.813088	1.59676	1.17175	1.69628	0.296693	0.179017	0.354279	0.250374
		0.993357	0.995861	3.10338	2.85238	0.139583	0.185902	0.403102	0.349897
		0.913238	0.641582	0.550822	0.714817	0.336127	0.152728	0.408735	0.316723
		0.93452	1.50975	0.840629	1.2406	0.197169	0.18778	0.343638	0.274785
		1.28066	1.48346	0.276663	0.70668	0.259137	0.193414	0.435024	0.274785
		0.590256	1.62868	0.79431	0.746113	0.2848	0.158987	0.439406	0.430643
		0.712939	0.879437	0.45255	0.562089	0.190284	0.28793	0.283548	0.198421
		1.31384	0.408735	1.53041	0.357408	0.278541	0.249748	0.50951	0.23097
		1.03655	0.349271	1.20931	1.37893	0.247244	0.147095	0.523281	0.355531
		1.07598	1.90284	0.615293	0.407483	0.450673	0.154606	0.468825	0.32486
		1.1755	1.07348	0.855652	1.00588	0.588378	0.289807	0.56647	0.36179
		3.34437	0.468825	0.909482	0.900719	0.43565	0.349897	0.631567	0.476962
		0.664742	0.648468	0.361164	1.0015	0.217199	0.235351	0.256007	0.357408
		0.821226	0.758006	0.186528	0.736098	0.706054	0.385575	0.648468	0.527037
		0.90823	0.600897	0.246618	0.840629	1.15047	0.277915	0.595263	0.304204
		1.19679	0.220329	0.201551	0.306708	0.230344	0.342386	0.543937	0.490732
		0.242862	0.294189	0.443161	0.789303	0.162117	0.356156	0.519525	0.426261
		0.317349	0.340508	0.204055	0.70355	0.175262	0.347393	0.664742	0.456932
		0.548944	0.552074	0.209062	0.881941	0.284174	0.230344	0.374309	0.474458
		0.37869	2.11315	0.615919	0.268526	0.169628	0.445039	0.66349	0.464443
		0.733595	0.433146	0.769273	0.732969	0.207184	0.441909	0.677261	0.484473
		0.408735	0.45881	0.276037	0.299196	0.301074	0.179643	1.01652	0.510136
		0.41875	0.588378	0.229718	0.8882	0.184025	0.518899	0.8206	0.68039
		0.517022	0.430643	0.247244	0.096394	0.568348	0.251	0.688527	0.673505
		0.41562	0.262892	0.563341	0.158361	0.185902	0.235351	0.607782	0.72358
		0.602149	0.370553	0.62343	0.133324	0.256633	0.259763	0.556455	0.953924
		1.11228	1.41085	0.399972	0.152102	0.250374	0.391835	0.660986	1.3057
		0.440032	0.367423	0.49574	0.152102	0.547066	0.338004	0.640957	0.958305
		0.704176	0.258511	0.582119	0.150224	0.296067	0.333623	0.584622	1.10352
		0.354279	0.354905	0.587126	0.160239	0.462565	0.399972	0.838752	1.35014
		0.441909	1.13106	0.77428	0.155232	0.632819	0.331745	0.687902	1.4603
		0.371179	0.527662	0.756128	0.229718	0.485099	0.322356	0.736724	1.93977
		0.829363	0.412491	0.247244	0.221581	0.309211	0.355531	1.06221	2.42049
		0.813714	0.281044	0.585874	0.475084	0.459436	0.448169	0.768021	0.272907
		0.558333	0.438154	0.725458	0.220329	0.437528	0.30483	0.975205	0.315471
		1.07974	0.358034	0.732343	0.228466	0.552074	0.49261	0.826233	0.53267
		0.578989	0.368675	0.256633	0.26164	0.416872	0.741106	1.00275	0.320478
		0.919497	1.30257	0.915742	0.249122	0.640331	0.399346	1.21744	0.406857
		0.826859	0.3017	1.00838	0.199047	0.429391	0.423131	0.19404	0.16775
		0.405605	0.268526	0.431895	0.325486	0.542685	0.705428	1.2888	0.209688
		0.825607	0.277915	0.353653	0.184651	0.562715	0.537051	1.10415	0.128316
		0.615919	0.201551	0.628438	0.176513	0.543937	1.20993	1.18865	0.113294
		0.799318	0.192162	0.47258	0.350523	0.982091	1.30758	1.55545	0.120179
		0.809959	0.384949	0.535174	0.180895	0.580867	1.22245	1.25312	0.108287
		0.829989	0.589004	0.416246	0.24787	0.447543	1.69816	1.35515	0.127691
		1.15422	0.390583	0.505755	0.189032	0.528288	3.33498	1.20743	0.785547
		0.540181	0.619675	0.921375	0.225336	0.431269	0.167124	1.70943	0.195291
		0.733595	0.334249	0.929512	0.165873	0.81747	0.108287	1.55294	0.130194
		0.751747	0.376812	0.809959	0.272907	0.448169	0.460687	1.6218	0.422506
		0.945786	0.386827	0.98835	0.278541	0.732343	0.17088	1.6412	0.351775
		1.40585	0.350523	0.835622	0.175887	0.581493	0.260389	2.07309	0.624056
		0.882567	0.170254	0.45881	0.208436	1.15735	0.152102	1.75199	0.689153
		0.702924	0.262892	0.254129	0.242236	0.707931	0.507633	1.88156	0.311715
		0.885697	0.231596	1.03029	0.308586	0.448795	0.260389	2.24335	0.120179
		0.942031	0.93452	0.479466	0.272281	0.89133	0.120179	3.13593	0.105157
		1.19115	0.824355	0.324234	0.203429	1.24373	0.234099	0.53267	0.120805
		0.681016	0.600271	0.307334	0.271655	1.18489	0.271029	1.22057	0.255381
		0.5696	0.595263	0.653475	0.456932	1.50788	1.8246	1.2719	0.129568
		1.28504	1.2913	1.36141	0.256007	1.173	0.234099	0.444413	0.141461
		0.774906	0.599645	0.948916	0.507633	0.793058	1.19616	0.622178	0.148972
		0.922001	0.715443	1.73321	0.238481	1.05094	0.650971	1.00963	0.302326
		1.17175	0.386201	1.21306	0.237229	0.722954	0.241611	0.858156	0.160865
		1.49723	0.759884	1.07473	0.635323	1.73196	0.127065	0.445665	0.376186
		1.44278	0.714191	0.410613	0.327364	2.0587	0.106409	0.143339	0.436902
		1.23434	0.280418	0.767395	0.473206	1.76889	0.112668	0.712313	0.097646
		1.25562	0.551448	0.363668	0.355531	1.64057	0.178391	0.970198	0.332997
		1.51414	0.379942	1.41085	0.409987	2.20642	0.254755	0.734221	0.182147
		1.13106	0.451924	1.80457	0.332997	2.59575	0.559585	0.70355	0.11079
		0.942657	0.363042	1.52791	0.314845	0.562715	0.505755	1.13419	0.186528
		1.32886	1.34263	1.17926	0.466321	0.958305	0.357408	1.56922	0.231596
		1.85151	0.233473	1.21306	0.386201	0.585248	0.19091	1.43652	0.164621
		0.895712	0.107661	0.404979	0.34176	0.13082	0.215947	0.396842	0.559585
		1.15109	0.189658	0.684772	0.356156	0.640957	0.204055	1.13419	0.257885
		1.84963	1.02653	1.35702	0.312341	0.370553	0.316097	1.31884	0.500121
		2.01613	0.372431	0.54644	0.346142	0.160865	0.26164	0.948916	0.175262
		1.25187	0.191536	1.38018	0.427513	1.27252	0.274159	0.431895	0.140835
		1.8922	0.567722	1.23059	0.639079	0.167124	0.185902	0.441909	0.311089
		1.424	0.796188	0.678513	0.865667	0.373057	0.725458	2.5294	0.445039
		2.61077	0.296693	0.702924	0.539555	0.165247	0.199673	0.087631	0.826859
		1.85214	0.293563	0.813088	0.382446	0.910734	0.145217	1.18176	0.203429
		2.94815	0.404353	1.88093	0.413116	0.192162	0.330493	1.35014	0.393713
		1.13983	0.506381	0.93452	0.79744	0.099524	0.192788	1.33324	0.120179
		1.18928	0.919497	1.45843	0.349897	0.369301	0.17401	0.938275	0.106409
		2.15008	0.20781	0.52954	0.414368	0.171506	0.293563	0.788677	0.477588
		2.03554	0.91449	1.16299	0.744236	0.664742	0.276663	1.39646	0.598393
		3.67173	0.368675	1.27378	0.353653	0.132072	0.17088	0.133324	0.19091
		0.45881	0.922627	1.42713	0.275411	0.362416	0.165873	1.41899	0.660986
		0.36179	0.274159	0.727335	0.989602	0.359912	0.336127	0.796814	0.113294
		0.311089	0.205306	1.1899	0.672879	0.513266	0.19091	0.332371	0.162743
		0.32486	0.140835	0.855652	0.430643	0.19404	0.459436	2.65646	1.12919
		0.445039	0.138331	0.93452	0.399346	0.30796	0.163369	1.38707	0.20468
		0.293563	0.460062	2.30093	1.05908	0.240985	0.123309	2.52064	0.205932
		0.545815	0.317349	0.576485	1.00337	0.327364	0.207184	0.229092	0.91136
		0.572104	0.614041	0.736724	0.627812	1.31321	0.127065	2.55506	0.256007
		0.563341	0.173384	1.07911	0.70668	0.286678	0.161491	0.223458	0.192162
		1.04218	0.43565	0.980213	0.579615	0.393713	0.202177	0.507007	0.184025
		0.538303	0.630942	2.23333	0.66662	0.523907	0.196543	1.03279	0.158361
		0.291059	0.166498	0.947664	0.66036	0.120805	1.72007	0.453802	0.211566
		0.495114	0.222833	1.6606	1.86841	0.315471	0.132698	0.486351	0.276663
		0.33863	0.151476	1.69503	2.15509	1.69503	0.687902	0.483847	0.267274
		5.25659	0.186528	1.80019	1.41336	0.197795	0.15085	0.319852	0.23097
		3.29805	0.799944	3.60976	2.35602	2.41172	0.205306	1.61303	0.389957
		1.08537	0.372431	2.94439	1.99673	0.269778	0.408109	1.17989	0.51577
		1.18176	2.52251	3.38192	1.75762	1.09789	0.242862	2.69027	0.276663
		0.454428	0.249748	4.12866	0.349897	0.98522	0.20781	0.473832	0.222833
		0.632193	0.180269	1.72132	0.319852	1.0572	0.248496	0.673505	0.298571
		0.584622	0.664116	2.06746	0.16775	1.29255	0.205932	0.442535	0.100149
		0.408735	0.276037	0.251	0.214695	0.327364	0.33863	1.08975	0.282922
		0.779288	0.667246	0.346767	0.293563	0.446291	0.255381	0.582745	0.608408
		0.508258	0.16775	4.85787	1.1586	0.531418	2.20391	0.471328	0.112042
		0.855652	0.182773	0.577737	0.143965	0.789929	0.272281	0.407483	0.239733
		1.50224	0.319852	0.587752	0.338004	0.152102	0.140209	1.03842	0.195917
		0.259763	0.557707	0.404979	0.271029	0.727335	0.317975	0.24787	0.451924
		0.245366	0.216573	0.647216	0.148972	0.164621	0.37556	0.365546	0.167124
		0.528288	0.555204	0.302326	0.159613	0.165873	0.357408	1.07723	0.259763
		0.526411	0.294189	0.389331	0.160239	1.68877	0.120805	0.766143	0.319852
		0.291685	0.259137	0.453176	0.197169	0.245992	0.280418	0.262892	0.269152
		2.24335	0.299822	0.227214	0.166498	0.2679	0.195917	0.520777	0.343638
		0.717946	0.222207	1.42713	0.241611	0.33863	0.094516	0.252877	0.361164
		1.71256	0.756128	1.34326	0.728587	0.119553	0.122057	1.13357	0.716695
		0.593386	1.01401	1.25249	0.36179	0.379942	0.145217	0.344264	0.712313
		0.418124	0.299196	1.48221	0.639705	0.755502	0.147095	0.51577	0.292311
		2.16824	1.15047	0.507633	0.688527	0.140209	0.158987	0.724206	0.35866
		0.43565	0.462565	0.38182	0.233473	6.13478	0.424383	0.747991	0.687902
		0.804325	0.220329	0.190284	0.824355	0.54644	0.179643	0.637201	0.13395
		0.552074	0.302952	1.03029	1.30194	0.237855	0.324234	0.261015	0.15398
		0.600271	0.254129	0.218451	0.189032	0.188406	0.269152	0.517022	0.314219
		0.380568	1.54606	2.25023	0.34176	1.02778	0.19091	0.691657	0.150224
		0.697291	0.248496	0.352401	0.952672	1.2406	0.429391	1.3733	0.253503
		0.354279	0.244114	0.436276	0.143339	1.23497	0.371805	3.27989	0.467573
		1.50662	0.201551	0.742358	0.408109	0.190284	0.279167	1.29881	0.255381
		0.880689	0.282922	0.464443	0.147095	0.444413	0.180269	0.650971
		0.98522	0.505755	0.304204	0.168376	0.20781	0.627186	1.16737
		0.433146	0.217825	0.260389	0.217199	1.94916	0.564593	1.46844
		0.322356	0.127065	1.2212	0.620301	0.212192	0.225962	0.548318
		0.918871	0.344264	1.6218	0.151476	0.741106	1.38394	0.420628
		0.279793	0.469451	0.494488	0.219703	0.316097	0.14772	2.34663
		0.455054	0.396216	0.360538	0.341134	0.351149	0.608408	0.500747
		0.32486	0.262892	0.691657	0.18778	0.324234	0.097646	1.2262
		0.505129	0.240359	2.81044	0.142087	2.40359	0.339256	0.901345
		0.532044	0.408109	1.08161	0.188406	0.237855	0.259137	0.519525
		0.233473	3.78189	0.265396	0.144591	0.184025	0.195917	1.33261
		0.471328	0.41562	0.291059	0.259137	0.59276	0.137705	0.679764
		0.354279	2.41736	0.675383	0.211566	1.90221	0.111416	0.464443
		0.421254	0.302326	0.68352	0.104531	0.150224	0.331119	0.594011
		0.435024	0.321104	0.349271	0.243488	0.294189		1.1899
		0.597141	0.115798	0.619675	0.141461	0.325486		1.47846
		0.504503	0.406857	1.01714	0.222833	0.175262		0.454428
		0.221581	0.463817	0.637201	0.882567	1.15547		1.12793
		1.84963	0.368049	0.493862	0.135202	0.157109		0.76051
		0.998365	0.593386	0.422506	0.310463	0.289807		0.694787
		0.311089	0.148346	0.329867	0.364294	0.508884		1.05783
		0.283548	0.900093	0.490732	1.02904	0.790555		1.85777
		0.242862	1.21494	0.382446	0.322982	0.588378		0.892582
		0.298571	0.297319	2.15697	0.249748	0.518273		1.43902
		0.354905	0.363042	0.239107	0.215947	0.373057		0.921375
		0.317975	0.41562	0.986472	0.259137	0.935771		0.677261
		0.900093	0.888826	0.369301	0.156484	0.567722		1.9066
		0.597767	0.335501	0.484473	0.188406	0.177139		0.754251
		0.684146	0.523281	0.402476	3.38693	0.241611		0.710435
		1.05971		0.902597	0.671001	2.01551		0.693535
		0.519525		0.272907	0.275411	0.130194		1.26752
		0.360538		0.406231	0.173384	2.24523		0.848141
		0.430017		0.20468	0.34489	0.568974		1.86153
		0.310463		0.329867	0.143339	0.514518
		0.870674		0.5527	0.200299	1.27065
		0.68039		0.677887	0.416246	0.868797
		0.517647		0.409987	0.268526	0.547066
		0.362416		0.305456	0.285426	0.961435
		0.516396		1.05219	0.491984	2.52251
		1.05658		0.446291	2.08499	0.826859
		0.799944		0.417498	1.74072	0.252877
		0.530166		0.443787	0.161491	0.355531
		0.487603		1.30758	0.196543	0.468825
		0.292937		0.43565	0.866293	1.49598
		1.25875		0.45255	0.245992	0.204055
		3.96404		0.411239	0.793684	0.605904
		1.52853		3.20916	0.398094	0.377438
		0.52954		2.19578	0.153354	0.242236
		0.510136		0.846263	0.212818	0.263518
		2.34788		0.712939	0.741732	0.291059
		0.98835		1.79205	0.294815	0.103905
		0.346142		0.600897	0.922001	0.388079
		0.682894		1.05219	0.278541	0.658483
		0.376812		1.04218	1.3589	0.497618
		0.866293		0.404979	1.02403	0.512014
		0.5865		0.843759	1.57923	0.424383
		0.605278		0.567722	0.990854	0.419376
		1.1586		1.41837	0.47571	0.689153
		0.399972		2.18013	0.229718	1.82272
		0.408735		0.35866	0.331119	0.138331
		0.627812		0.294815	0.228466	0.466321
		0.595889		0.359286	0.340508	0.254755
		0.809959		0.704176	0.532044	0.608408
		3.34061		0.256007	0.309837	0.68665
		0.830615		0.24474	1.00275	1.62743
		0.413116		0.229092	0.370553	0.336753
		0.261015		0.819974	2.06496	0.289182
		0.312341		0.403727	2.13193	0.20468
		0.446917		0.195917		0.397468
		0.538303		0.383072		0.895086
		2.01739		0.345516		0.128942
		2.23145		0.503251		0.947664
		2.93626		0.219703		0.602149
		0.286052		0.564593		0.150224
		0.625308		0.893208		0.170254
		1.77014		0.362416
		0.848141		0.540181
		1.47971		0.13708
		0.373683		0.296693
		0.812462		0.317975
		0.406857		0.284174
		0.961435		0.775532
		0.450673		0.225336
		0.437528		0.327364
		0.319852		0.813714
		0.544563		0.839378
		0.403727		0.440032
		0.565218		0.396842
		4.18499		0.47571
		0.332371		0.369301
		2.35101		0.379316
		0.713565		1.77139
		0.260389		0.560837
		0.704176		0.709809
		0.925131		1.03404
		1.14922		0.336753
		0.635949		0.515144
		1.34889		0.316097
				0.271029
				2.51688
				1.50412

## Sheet: Fig 2e
XPC accumulation (IF)
		10 min		40 min		2 h		8 h
		U2OS WT	XPF KO	U2OS WT	XPF KO	U2OS WT	XPF KO	U2OS WT	XPF KO
		0.24156	0.53054	-0.03817	0.24174	0.30785	0.31854	-0.05191	0.81099
		0.46563	0.68468	2.7096	0.14605	0.09211	1.0906	0.154	0.36691
		1.36509	1.02986	0.14585	0.80263	0.1826	1.21323	0.07089	0.34589
		0.31655	0.70999	0.12845	0.45844	0.14224	0.73287	0.02367	0.01819
		0.90256	0.49057	0.53515	0.70821	0.0494	1.83142	0.13516	0.27577
		1.08144	1.49598	0.12693	1.04362	0.00534	1.45048	0.08618	1.14056
		1.04856	0.29034	1.27973	1.6683	-0.00422	0.7003	0.0657	0.4178
		1.34012	0.46324	0.10843	0.63896	0.37224	0.79694	0.12032	0.99356
		1.35059	0.94417	0.12739	0.52869	0.16161	0.61295	0.06417	0.64876
		0.5852	1.36866	0.18817	0.47116	0.04293	0.37275	0.08927	0.28269
		0.9895	0.56483	0.53056	0.3489	0.07787	0.5784	0.10787	0.96161
		0.22656	1.13571	0.06518	1.01461	0.15721	0.56462	0.11806	0.91496
		0.73437	1.0051	0.14299	1.5223	0.06961	0.65267	0.08216	0.37868
		1.61774	0.76079	0.48134	0.61953	0.19691	1.05243	0.13672	0.55218
		0.67369	0.72942	0.239	0.69429	0.07628	0.89837	0.15659	0.74352
		2.01083	1.01926	0.14335	0.75662	0.13838	0.8192	0.13999	0.21292
		1.41915	1.10608	0.18624	0.66225	0.1405	0.51697	0.06964	0.56766
		1.0074	1.76852	0.27089	1.59178	0.08047	0.3182	0.1105	0.492
		1.54434	0.76347	-0.0207	0.64283	0.17212	0.89656	0.11747	0.60533
		1.8311	0.96417	0.51463	0.62385	0.24625	0.34181	0.1216	0.85073
		1.33708	0.96129	0.59822	1.18507	0.12932	1.31235	0.05304	0.88461
		0.48213	0.88072	0.72684	1.15811	0.12753	0.16892	0.09315	0.44611
		1.35196	1.09648	0.75616	0.53074	0.11096	0.71361	0.04578	0.64216
		1.29386	0.26608	0.79455	0.89982	0.13976	0.47345	0.17902	0.59716
		2.08621	1.29364	0.65559	0.93967	0.0458	0.34329	0.01101	0.84646
		1.69225	0.66997	0.26447	0.89651	0.05852	0.34622	0.21656	0.64315
		1.71393	0.54972	1.01032	0.69393	0.08255	0.22075	0.00891	0.79725
		0.55085	0.70738	0.12421	0.60168	0.14623	0.20287	0.04394	0.31753
		1.58936	1.30439	0.90043	0.62643	0.14845	0.55892	0.03842	0.82949
		1.5594	0.4462	0.77262	0.47174	0.16385	0.59374	0.01419	1.0036
		1.33928	0.82385	0.31238	0.66726	0.00599	0.39845	0.19354	0.2589
		2.28424	1.16283	0.0927	0.55128	0.05919	0.54927	0.06879	0.55777
		1.08583	0.64499	0.27377	0.6968	0.18118	0.59764	0.04943	0.38129
		0.40526	0.61256	0.32244	0.69374	0.28208	0.30334	0.06046	0.52447
		1.39996	1.2648	0.37876	0.77779	0.01837	1.14616	0.05955	0.00603
		1.8703	0.77708	0.51809	1.33372	0.09999	1.03817	0.0988	0.63454
		1.73376	0.57014	0.31577	0.11183	0.01144	0.88561	0.03706	0.61519
		0.83785	0.18497	1.07061	0.14038	0.19565	0.74031	0.12264	0.28515
		1.16494	0.41895	0.419	0.39301	0.16077	0.81156	0.16842	0.29333
		0.79606	0.63053	0.53966	1.21318	0.07312	0.83191	0.06925	0.42516
		0.84724	0.45931	0.28294	0.73761	0.12293	0.42649	0.08537	0.37457
		1.77802	0.6397	0.43454	0.40965	0.28354	0.09742	0.03347	0.55759
		1.02872	1.35763	0.64266	1.00392	0.11834	0.82084	0.14519	0.43736
		1.34772	0.42893	0.30027	1.61095	0.2269	0.09469	0.07161	0.78976
		0.61681	0.76918	0.61487	0.34634	0.27959	0.05582	0.07832	0.35506
		0.21501	0.54685	0.23624	0.32735	0.17132	0.1671	0.08642	0.59679
		0.25991	0.21047	-0.18717	0.99026	0.22252	1.00402	0.09387	0.5356
		0.29299	0.18621	0.04092	0.26128	0.12026	0.15783	0.09489	0.29388
		0.89898	0.26302	0.67633	0.35625	0.18251	0.55508	0.13536	0.33335
		0.34571	0.71647	0.38623	1.13686	0.17711	0.25135	0.13807	0.45237
		0.24766	0.69363	0.93218	0.70698	1.15479	0.68902	0.15625	0.17079
		0.2606	0.34671	0.01982	0.37205	0.30021	0.40098	0.25542	0.37345
		0.41305	0.38442	0.12452	0.95812	0.08385	0.76232	0.05585	0.16524
		0.65618	0.3612	0.07069	1.50733	0.21763	0.61262	0.1013	0.44077
		0.23042	0.62543	0.31876	1.45582	0.08833	0.6433	0.11145	0.10691
		0.21757	0.36768	0.95257	1.35375	0.44913	0.28003	0.14173	0.44994
		0.97472	0.38783	0.07792	0.86033	0.14076	0.53914	0.12422	0.89951
		0.84649	0.24701	0.38302	0.75155	0.09758	0.73923	0.26755	0.39435
		0.67249	0.46897	0.79228	1.14121	0.20577	0.53151	0.12411	0.39233
		0.4342	0.78369	0.10356	1.2771	0.22607	0.40681	0.04989	0.15451
		0.9809	0.30882	0.18224	1.18239	0.07058	0.90691	0.19084	0.43488
		0.36751	0.44363	0.67211	1.07508	0.25303	0.25206	0.16594	0.18782
		0.39162	0.64127	-0.02219	0.77554	0.08554	0.41359	0.11282	0.50973
		0.6035	0.51427	-0.01907	1.04829	0.82632	0.89249	0.22073	0.68501
		0.64367	0.95754	0.37221	0.57707	0.09273	0.33714	0.23732	0.42148
		0.58116	0.56996	0.39918	0.73134	0.58682	0.79969	0.08182	0.55567
		0.6915	0.62677	0.16628	0.89679	0.19552	0.43689	0.12234	0.58145
		0.70909	0.4224	0.03979	0.51138	0.06321	0.62003	0.39085	0.51919
		0.57536	0.39834	0.28839	0.96415	0.2157	0.57385	0.10762	0.40491
		0.62083	0.42705	0.0854	0.5414	-0.00289	0.49456	0.15356	0.48625
		0.46909	0.21559	0.24638	1.19374	0.41643	0.41335	0.26346	0.31312
		0.83535	0.41466	0.179	0.91733	0.43894	0.27181	0.13365	0.23937
		0.45979	0.69384	0.14844	1.12865	0.37368	0.50098	0.13939	0.74742
		0.47567	0.48202	0.06074	0.8794	0.22573	0.47086	0.91935	0.18906
		0.54131	0.58918	0.22197	0.35651	0.14352	0.47423	0.04117	0.20086
		0.40158	0.2355	1.57274	0.41918	1.57786	0.74339	0.4143	0.41329
		0.35549	0.21983	0.20666	1.42068	0.1496	0.47972	0.46412	0.17076
		0.87076	0.30078	0.16137	1.21196	0.23893	0.21961	0.21271	0.25932
		0.39405	0.33356	0.49339	1.80138	0.12007	0.62093	0.06464	0.79349
		0.82369	0.36833	0.49994	1.25156	0.40812	0.625	0.24476	0.57731
		0.70678	0.41083	0.12636	0.35321	0.12385	0.13177	0.38045	0.97217
		0.63214	0.53589	0.29146	1.45954	0.50718	0.39934	-0.21118	0.31634
		0.65301	0.6165	0.41723	0.8405	0.17831	0.17584	0.1673	0.22998
		0.7215	0.62655	0.49541	1.2371	0.26527	0.32022	0.11217	0.37046
		0.71077	0.50924	0.54573	1.38391	0.83858	0.41725	0.02644	0.90803
		0.72063	0.50913	0.61308	0.60644	0.36532	0.22327	0.05017	0.39059
		0.80925	0.34442	0.63199	1.18091	0.2861	0.43267	0.09502	0.53142
		0.80323	0.35092	1.27695	1.31351	0.25379	0.92782	0.0491	0.00847
		0.61669	0.35157	0.28478	0.66124	0.71878	0.16222	0.04545	0.27118
		0.69809	0.49243	0.24751	0.94112	0.22911	0.14526	0.00689	0.42341
		0.70339	0.23436	0.19221	1.30493	0.55517	0.11374	0.08496	0.70857
		0.44873	1.09898	1.28886	1.08408	0.36043	0.09783	0.01233	0.18855
		0.39897	0.43068	0.93215	0.5873	0.60251	-0.02026	0.02837	0.18919
		0.63744	0.22188	0.90893	1.12558	0.15986	0.06349	0.11714	0.21113
		0.27969	0.60159	1.22672	1.86803	0.47281	0.1423	-0.02708	0.36432
		0.40403	0.17933	1.18253	1.07255	0.35981	0.34549	0.06399	0.39635
		0.49678	0.33175	0.69135	0.75117	0.38655	0.1396	0.14415	0.69425
		0.54221	0.49096	0.86699	0.72316	-0.17883	0.53736	0.07942	0.25692
		0.57698	0.89306	0.43356	0.9802	0.20483	0.12868	0.2169	0.43543
		0.45649	0.40359	0.73912	0.87294	0.04688	0.10025	0.12473	0.84399
		0.26874	0.53936	0.27405	0.65624	0.04263	0.12896	0.03237	0.15376
		0.61398	0.60756	0.8233	1.09319	0.15076	0.09996	0.06506	0.47861
		0.11956	0.6454	0.29451	0.98188	0.09407	0.09401	0.07607	0.83692
		0.56882	1.12877	0.22237	0.742	0.02314	0.11919	0.18325	0.35698
		0.85006	0.94253	0.70523	0.78893	0.09795	0.18557	0.07283	0.68622
		0.538	0.59575	1.29125	0.99479	0.11269	0.09844	0.02632	0.27006
		0.7583	0.80423	0.29608	1.00781	0.01939	0.15948	0.04006	0.5298
		0.23989	0.69469	0.84604	0.63699	-0.00737	0.1602	0.17733	0.37984
		1.03617	0.43294	0.63174	0.65329	0.12998	0.18191	0.15159	0.33527
		0.24031	0.33338	0.57233	1.11151	0.139	0.45654	0.08048	0.25313
		0.25782	0.34476	0.66925	0.85632	0.03267	0.17872	0.12493	0.45853
		0.40902	0.37609	0.41377	0.73366	0.05008	0.16523	0.03618	0.42451
		0.49011	0.36106	0.18829	0.89699	0.14362	0.15112	0.0827	0.54384
		0.20272	0.18701	0.2429	0.55472	0.13546	0.36551	0.06125	0.14865
		0.20155	0.57831	0.52212	0.68397	0.1017	0.09205	0.10351	0.28758
		0.41099	1.18448	0.253	1.03882	0.11945	0.31936	0.30802	0.24448
		0.62098	1.19843	0.466	0.56477	0.1158	0.04461	0.04531	0.28001
		0.7623	0.41926	0.25753	0.79556	0.23257	0.48716	0.05641	0.51759
		0.28161	0.71621	0.70785	0.6613	0.09285	0.33938	0.21259	0.42274
		0.5447	0.62531	0.67573	0.28553	0.25358	0.22969	0.06969	0.36402
		0.6981	0.55028	0.72584	0.41481	0.14228	0.17604	0.09073	0.34587
		0.32923	0.36581	0.62879	0.90379	0.13842	0.14442	0.10968	0.58662
		0.41041	0.42286	0.45347	0.52883	0.23369	0.28722	0.08322	0.16274
		0.87586	0.81102	0.40253	0.44662	0.18717	0.30327	0.07117	0.25512
		0.3552	0.59116	0.04918	0.77482	0.3716	0.49864	0.09205	0.34043
		0.57861	0.81928	0.17052	0.31334	0.06263	0.33946	0.08584	0.1041
		0.94747	0.53533	0.014	0.37036	0.22506	0.09137	0.12075	0.31599
		0.42872	0.91092	0.06338	0.33997	0.10399	0.93004	0.10811	0.35488
		0.42239	0.41068	0.14493	0.08688	0.05283	0.14563	0.11902	0.34118
		0.45859	0.5083	0.3298	0.67897	0.11691	0.14119	0.07932	0.21301
		0.66444	0.48822	0.31538	0.70013	0.2543	0.13803	0.15073	0.11377
		0.75877	0.57674	0.13284	0.47407	0.11079	0.0935	0.13138	0.16324
		0.49402	0.61015	0.07617	0.89742	0.12191	0.10468	-0.04006	0.16232
		0.4941	0.60288	0.15791	0.03743	0.29081	0.22812	0.12914	0.12132
		1.03569	0.57886	0.11518	0.89845	0.10676	0.25443	0.08158	0.1484
		0.65382	0.98946	0.07096	1.21747	0.06404	0.14395	0.13923	0.23898
		1.37863	0.61794	0.58486	0.36823	0.22731	0.14955	0.05837	0.20269
		1.05207	0.35943	0.15039	0.18328	0.07752	0.34452	0.12164	0.2387
		0.89999	0.71223	0.12319	0.39059	0.05126	0.23368	0.10081	0.30765
		0.60858	0.31423	0.07464	2.161	0.12829	0.06391	0.10248	0.14245
		0.3344	0.73181	0.07805	0.21824	0.13681	0.21491	0.10134	0.05452
		0.70985	0.29457	0.79668	0.71101	0.2028	0.20088	0.23188	0.54751
		0.29461	0.38354	0.40678	0.61981	0.15138	0.31221	0.10901	0.07805
		0.82352	0.50067	0.54482	0.29424	0.1308	0.16227	0.08059	0.49941
		0.40001	0.49969	0.01166	0.76401	0.13193	0.41345	0.15771	0.14661
		0.40049	0.50173	0.20282	1.51561	0.09172	0.271	0.16376	0.09966
		0.46819	0.38722	0.48459	0.32895	0.13655	0.27368	0.02762	0.49008
		0.56911	0.70334	0.03737	0.66958	0.08099	0.39673	0.08591	0.18201
		0.50176	0.18365	0.42766	0.61757	0.09232	0.28475	0.09441	0.10798
		0.95947	0.44466	0.17537	0.26454	0.0297	0.16243	0.10867	0.52463
		0.61925	0.41507	0.48546	0.95621	0.16208	0.13447	0.14684	0.33764
		0.64812	0.31373	0.39877	1.51951	0.12751	0.12145	0.08369	0.30744
		0.78353	0.39803	0.27407	0.44652	0.20853	0.22855	0.08855	0.11666
		0.362	0.53947	0.27514	1.04014	0.01916	0.25976	0.13729	0.1812
		0.45605	0.43924	0.78589	0.19687	0.08374	0.14319	0.06213	0.45539
		0.59875	0.27763	0.12022	0.41865	0.21931	0.20824	0.35904	0.11746
		0.95317	0.66401	0.08841	1.48074	0.0062	0.14498	0.09042	0.85186
		0.5003	0.45857	0.1445	1.50761	0.28082	0.28501	0.01207	0.61282
		0.81104	0.31358	0.11611	0.72264	0.0482	0.08192	0.04335	0.11192
		1.15077	0.63946	0.18308	0.85549	0.16031	0.39273	0.14152	0.15723
		0.45377	0.60444	0.27793	1.37388	0.08565	0.40625	0.11236	0.61284
		0.5783	0.58141	0.13006	1.21066	0.11997	0.44506	0.08274	0.45352
		0.53177	0.4144	0.19999	0.50085	0.18237	0.38973	0.08362	0.19536
		0.51304	0.6694	0.14926	1.00796	0.20107	0.67551	0.07551	0.20619
		0.39965	0.76415	0.22572	0.87347	0.09332	0.12793	0.22864	0.18033
		0.90003	0.76447	0.03136	0.8397	0.39116	0.21205	0.18184	0.47182
		0.70582	0.32127	0.206	0.22392	0.15377	0.13621	0.21239	0.30148
		0.61394	0.55094	0.07746	1.13167	0.2799	0.35974	0.06334	0.55885
		0.43982	0.27881	0.07776	1.22391	0.21708	0.12287	0.14533	0.65965
		0.70107	0.58814	0.37305	0.28366	0.4477	0.11482	0.09757	0.10483
		0.56124	0.60418	0.67438	1.13567	0.25971	0.19473	0.09016	0.18095
		0.58937	0.46087	-0.01674	0.51426	0.10825	0.54405	0.08174	0.59475
		0.48159	0.42762	0.66793	1.83776	0.17269	0.15408	0.11502	0.52399
		0.36427	0.68237	0.92177	1.14435	0.26412	0.34047	0.09709	0.30311
		0.36784	0.80185	0.13316	1.42985	0.08647	0.25673	0.08724	0.50625
		0.4233	0.66451	0.07244	0.1521	0.35147	0.21318	0.07788	0.43435
		0.51923	0.3026	0.22396	0.39456	0.18147	0.24104	0.17806	0.61202
		0.82791	0.22739	0.10344	0.43858	0.30475	0.11001	0.06832	0.46563
		0.8467	0.42207	0.26857	1.20467	0.2873	0.18724	0.08893	0.42352
		0.81247	0.22499	0.38658	0.96332	0.44488	0.15961	0.14649	0.13379
		0.23494	0.40987	0.03491	1.10451	0.24867	0.1142	0.0745	0.45632
		1.08933	0.81738	0.05725	0.70789	0.10987	0.35737	0.0848	0.1886
		0.36073	0.2368	0.52496	1.20143	-0.0075	0.38498	0.10963	0.38575
		0.7722	0.37668	1.19559	1.00586	0.16077	0.24364	0.025	0.62113
		0.38256	0.28177	0.72114	1.39177	0.12048	0.39519	0.13562	0.43716
		0.67946	0.6425	0.12033	0.87968	0.0432	0.53957	0.06356	0.20511
		0.46101	0.41011	0.19493	1.37499	0.15882	0.22598	0.14725	0.39961
		0.77578	0.22993	0.31149	0.76108	0.07282	0.30862	0.05183	0.32375
		0.80059	0.35034	0.18263	0.57589	0.10798	-0.03863	-0.00909	0.21928
		0.97336	0.20674	0.0907	0.2185	0.26511	0.17743	0.05147	0.48641
		0.29731	0.31469	0.59054	1.51283	0.06818	0.35379	0.0048	0.54955
		0.9456	0.58873	0.09287	0.25371	0.03559	0.24596	-0.00767	0.78608
		0.76208	0.27508	0.30173	0.27673	0.0394	0.40078	0.07429	0.26994
		0.8634	0.5205	0.27618	0.99751	0.00222	0.34621	0.05312	0.51821
		0.9386	0.59131	0.28406	0.61578	0.17564	0.11583	0.04837	0.33178
		1.19574	0.82583	0.51913	0.47531	0.07082	0.45452	0.01814	0.43452
		0.20224	0.55264	0.09789	0.66662	0.32584	0.15009	0.02848	0.50277
		0.25005	0.37997	0.11549	0.49301	0.07187	0.2868	0.09975	0.36367
		1.26893	2.83076	0.38915	0.87358	0.19125	0.2266	0.04432	0.37986
		0.96908	1.14767	0.15539	0.5898	0.08214	0.23484	0.11106	0.09977
		0.47425	0.88391	0.06275	0.83206	0.2456	0.29044	0.03675	0.49202
		0.65692	1.71518	0.57373	0.45215	0.32183	0.14576	0.00586	0.09743
		0.3497	1.29004	0.43234	0.55774	0.06669	0.39368	0.19469	0.28993
		0.1631	0.8428	0.07392	0.59522	0.16186	0.17986	0.03689	0.49995
		-0.13225	0.74948	0.57209	0.89956	0.06385	0.19093	0.13076	0.28533
		0.58188	0.81888	0.69153	0.38077	0.08362	0.11125	-0.00261	0.33124
		0.9329	1.11482	0.40475	0.55252	0.11055	0.16485	0.11433	0.54781
		0.5963	0.9963	0.32429	0.66904	0.70463	0.45957	0.15221	0.396
		0.39342	1.06721	0.33388	0.34841	0.05393	0.29776	0.02378	0.33648
		0.37591	1.27073	0.44282	0.44064	-0.08608	0.22074	0.02879	-0.08579
		0.17933	0.88823	0.09994	0.8178	0.46946	0.32459	0.12247	0.5335
		0.65742	1.80401	1.08837	0.89119	0.15593	0.15116	0.13329	0.30082
		0.28519	1.92342	0.16954	0.74206	0.0781	0.11888	-0.0323	0.22685
		0.1963	0.73783	0.34053	0.62703	0.19498	0.37274	0.0945	0.53768
		0.22005	1.54591	0.15568	0.30392	0.27328	0.26967	0.0909	0.82445
		0.45337	1.93114	0.48842	0.24776	0.14814	0.22709	0.28567	0.40024
		0.43853	1.60341	0.1816	0.48265	0.1034	0.56198	0.37539	0.34123
		0.35523	1.30217	0.58256	0.27822	0.1044	0.45216	0.12008	0.46768
		0.8765	1.84552	0.32251	1.44503	0.01321	0.22095	0.08245	0.237
		0.69841	1.35621	0.35528	0.63105	0.10584	0.31686	0.0697	0.02081
		3.40402	1.64771	0.09092	0.8863	0.10362	0.26886	0.05787	0.56812
		2.67766	1.53331	0.32905	1.22014	0.11167	0.39606	0.05713	0.3314
		2.44293	1.94364	0.40036	-0.05189	0.39947	0.56128	0.00813	0.83227
		1.51941	1.65995	0.44587	0.61801	0.19352	0.36614	0.00869	0.47081
		1.97031	1.71274	0.42428	0.53529	0.38225	0.27746	0.04569	0.35402
		1.52382	2.41899	0.32267	0.47506	0.74556	0.28618	0.01353	0.43664
		1.83602	1.64328	0.26678	0.82494	0.22927	0.31336	-0.01944	-0.02265
		2.40539	2.71965	0.09423	0.9338	0.16912	0.41076	0.10157	0.13394
		3.38242	1.77926	0.4882	2.29822	0.27649	0.46244	0.0546	0.21965
		1.4922	2.73615	0.55537	1.04022	0.10286	0.25856	0.15585	0.71246
		1.93986	1.10711	0.40589	0.88402	0.63289	0.61467	0.1812	0.19076
		2.72677	1.05802	0.68728	0.42761	0.12991	0.60887	0.32028	0.25137
		1.83458	2.49079	0.25864	0.67826	0.25275	0.45612	0.0147	0.48679
		1.64188	1.34797	0.34492	0.56694	0.11379	0.3133	0.12713	1.45863
		1.22139	1.17507	0.44683	1.47529	0.09541	1.15382	0.15982	0.37262
		1.46539	2.56415	0.4828	0.97632	0.0282	0.48479	0.12608	0.45647
		1.7247	2.31857	0.26617	0.8565	0.18254	0.23933	0.21582	0.44338
		1.64135	1.19023	0.37326	1.2233	0.41936	0.27944	-0.00211	0.79925
		3.03724	1.67326	0.44278	0.73339	0.18726	0.77246	0.1345	0.46838
		3.80349	1.59454	0.38025	1.02145	0.04434	0.18432	0.10586	0.388
		1.12791	1.43846	0.53221	1.68057	0.80313	0.37203	-0.0016	0.4504
		2.53674	2.07484	0.21689	0.56475	0.36266	0.21898	0.08385	0.36301
		1.56203	1.10633	1.00412	1.26513	0.13941	0.90497	-0.13215	0.35976
		1.9744	1.29405	0.88651	0.36546	0.23985	0.52583	0.0613	0.17138
		2.30205	1.49369	0.09807	0.32228	0.29729	0.50651	0.02099	1.0426
		1.03248	1.70503	0.10301	0.94373	0.20753	0.92579	0.05205	0.375
		3.24426	1.55385	0.549	1.05772	0.23944	1.54995	0.10827	0.21014
		2.83155	1.78057	0.22657	0.50218	0.13738	0.84734	0.10813	0.14247
		2.81806	1.58434	0.58563	0.2408	0.20087	0.69535	0.00152	0.53721
		2.16287	1.78839	0.17613	1.29988	0.39119	0.39687	0.1617	0.33348
		2.42062	1.51059	0.21272	1.4511	0.16896	0.25453	0.11137	0.24687
		2.54226	0.42474	0.29446	0.87876	0.36312	0.89126	0.11163	0.66679
		0.75133	0.70137	0.13636	0.80675	0.13245	0.86931	0.11443	0.4013
		1.29915	1.32854	0.07466	0.55074	0.13545	1.43161	0.02068	0.2931
		1.43558	1.56857	0.03128	0.61111	0.29411	0.78803	0.09873	0.79834
		1.27178	1.84217	0.114	0.90879	0.19601	0.661	0.10561	0.09579
		1.78033	2.68849	0.37749	0.45781	0.06655	0.35856	0.05233	0.17299
		1.63766	1.87867	0.44621	0.86636	0.18786	0.24864	-0.03426	0.54839
		1.32023	1.8764	0.32651	0.89395	0.31434	0.88142	0.03504	0.2292
		1.29038	1.55974	0.47979	1.09721	0.28514	0.93612	0.03798	0.31264
		1.20513	1.14638	0.55965	0.46999	0.1416	0.49911	0.06166	0.39074
		2.22595	0.92905	0.43161	1.0833	0.55182	0.84345	0.04757	0.18933
		2.48138	0.90773	0.43865	1.78003	0.88267	0.25791	-0.01569	0.99601
		1.76098	1.29769	0.42244	0.45855	0.35585	0.57175	-0.01296	0.45761
		2.41456	1.91423	1.29131	1.51258	0.27101	0.68945	0.03828	0.19985
		2.33731	0.8462	0.52957	0.45229	0.14032	0.59459	0.05911	0.36791
		1.95081	1.61219	0.66165	1.05465	0.2445	0.2866		0.18703
		1.55483	0.99702	0.77565	1.07559	0.61899	0.50783		0.51101
		3.71327	1.35864	1.11469	0.24884	0.69978	0.9248		0.43927
		2.08261	1.02149	0.40101	0.46981	0.21395	1.37211		0.21253
		2.38211	1.41575	0.81853	0.59153	0.25104	0.80777		0.41839
		1.79297	1.41472	0.29331	1.14448	0.62161	0.3667		0.78897
		0.53259	1.11323	0.78882		0.56486	0.44991		0.41434
		1.47269	1.60193	1.10481		0.11152	1.23576		0.49833
		1.57031	1.00194	0.94908		0.28521	0.83473		0.78963
		1.82274	0.83612	0.47773		0.51539	0.44123		1.89228
		0.70157		0.41833		0.06314	0.27801		2.61534
		0.47662		0.62993		0.78016	0.04664		1.70333
		1.12737		0.45211		0.51507	0.84747		1.88851
		1.60305		0.42027		0.41523	0.23365		1.09455
		1.68854		0.4887		0.07107	0.04004		2.55854
		1.54807		0.93013		0.58933	0.14518		2.54284
		1.31307		1.31473		0.84562	0.5153		3.40792
		2.36389		0.22935		0.78469	0.33522		1.90992
		1.76785		0.92019		0.3022	0.42896		2.61663
		0.70375		0.20985		0.15668	0.35986		2.76798
		1.22709		1.8234		0.41028	1.20336		2.061
		1.24122		1.26104		0.36497	0.42404		3.89859
		1.40029		0.45841		0.2171	0.31144		2.26358
		1.28636		0.53701		0.22935	1.25997		0.93598
		1.24323		0.36255		0.09703	2.15708		2.8723
		1.10487		1.02089		0.0898	1.53473		0.54439
		1.25444		0.55924		0.64063	0.97013		2.46416
		1.14331		0.52154		0.57218	1.55759		2.06441
		2.17581		0.96673		0.46287	2.40282		0.78002
		1.21329		0.60388		0.19539	2.08777		1.70003
		1.61445		0.96072		0.26607	1.08963		1.46513
		0.64321		1.40764		0.26874	1.38159		2.88412
		1.16342		0.37152		0.22038	2.18409		1.84384
		1.13816		0.95234		0.21675	1.79154		3.01732
		1.0292		0.56277		0.42425	1.05433		2.40219
		1.8353		0.60793		0.33445	1.15341		1.38921
		1.19453		1.53933		0.2167	1.60625		0.57166
		1.73167		0.94759		0.27024	0.75714		2.18919
		2.1027		1.05211		0.26514	2.70829		1.7998
				1.60007		0.08894	2.41737		2.53861
				0.99945		0.18529	2.77715		2.76071
				2.08051		0.16102	1.85046		2.11902
				0.16585		0.08738	2.20815		2.37191
				0.96515		0.24431	2.41358		1.66737
				0.1515		0.85791	2.58491		1.34046
				1.6539		0.19401	1.06634		2.5252
				1.45652		0.07174	3.15418		1.04177
				1.53291		0.30158	2.58849		2.18168
				1.18509		0.06031	2.32708		2.27102
				2.6692		0.16157	1.36645		2.34738
				1.76382		0.62801	1.79826		2.03107
				1.09037		0.15023	1.76054		1.53186
				0.05732		0.40821	0.91296		2.63776
				0.14096		0.31026	1.22769		2.89292
				1.46752		0.17606	2.26396		0.72367
				0.52598		0.6047	0.6811		3.01369
				0.87751		0.18367	1.73169		1.99818
				1.26389		0.74245	3.10919		1.65328
				0.93638		0.13872	1.95232		1.13846
				0.75031		0.06596	2.35126		1.83526
				0.36537		0.2406	1.87363		2.06793
				0.12027		0.13492	2.31238		1.65891
				0.99074		0.5571	2.73146		1.76997
				1.89111		0.41326	2.84463		1.17271
				1.90467		0.36631	1.66309		1.96131
				1.86088		0.21198	1.9189		1.07505
				1.25235		0.21811	2.86067		2.07478
				1.13803		0.31259	1.30735		1.88216
				0.78921		0.21369	1.68297		2.97343
				0.69736		0.7041	1.43104		1.73992
				0.58044		0.4159	1.83142		1.70498
				1.6697		0.04916	1.67577		1.84791
				0.86105		0.17875	0.80747		1.25965
				0.79158			1.43856
				0.93411			0.95768
				0.91446			0.75329
				1.27292			1.37054
				0.18032			2.01871
				-0.01947			0.63551
				0.76067			0.91842
				1.49426			0.9061
				2.40097			0.55515
				0.86601			1.10392
				1.47071			0.46198
				1.8293			1.08138
				1.85073			1.02904
				1.38852			1.06085
				2.16047			0.53925
				1.90447			1.43512
				2.04968			0.46208
				1.54379			0.69778
				0.51709			1.36024
				1.44099			1.54083
				0.94347			1.30499
				2.13872			1.06614
				0.18457			0.87255
				1.29987			0.56738
				2.00049			0.83506
				2.71644			1.24272
				2.83788			0.43241
				0.89014			0.68162
				2.67705			1.62258
				2.12732			1.78469
				1.09277			1.14691
				1.64944			1.34453
				0.84494			1.09938
				1.57559			1.04207
				2.10393			1.02993
				1.50352			1.00632
				1.16377			1.36499
				2.57059			1.90725
				2.23768			1.29584
				1.31494			1.50768
				2.62003			1.10216
				1.19979			0.4695
				1.97553			1.42485
				2.35327			1.31628
				1.56401
				0.9644
				1.74323
				1.86404
				1.68206
				0.8396
				3.31907
				2.6503
				1.50699
				0.37772
				1.30155
				1.66291
				-0.20851
				2.3594
				1.81131
				1.52279
				1.91328
				1.09753
				1.6814
				1.77594
				2.75263
				0.81243
				1.83947
				2.04323
				1.85444
				2.12961
				1.17813
				1.96024
				1.70321
				0.53839

## Sheet: Fig 3b
DDB2 accumulation (IF)		U2OS WT									XPF KO
		10 min		40 min		2 h		8 h			10 min		40 min		2 h		8 h
		siCTRL	siGTF2H1	siCTRL	siGTF2H1	siCTRL	siGTF2H1	siCTRL	siGTF2H1		siCTRL	siGTF2H1	siCTRL	siGTF2H1	siCTRL	siGTF2H1	siCTRL	siGTF2H1
		1.06494	1.82041	1.07292	1.35815	0.29944	0.75253	0.09141	0.28402		0.26437	0.97852	0.7246	0.3471	0.16224	1.25148	0.22181	-0.00086
		1.79465	3.20596	0.78654	1.42962	0.1077	0.7317	0.08725	0.07291		0.53494	0.93639	0.13133	1.53143	0.19093	1.16573	0.2349	0.75555
		1.39289	1.9117	0.5381	0.79073	0.10965	0.21166	0.10747	0.29721		0.84512	0.50499	0.56905	1.09592	0.39147	0.41859	0.21726	0.53942
		1.58442	2.60248	0.32452	1.31689	0.19574	0.47632	0.05731	0.339		0.47592	1.56376	0.45359	0.96893	0.25581	0.06885	0.53213	0.3177
		0.49811	0.37922	1.30983	1.91201	0.10054	0.44539	0.03929	0.15222		0.81824	0.67759	1.2823	0.56678	0.26174	0.37263	0.12093	0.11861
		1.23684	1.7694	0.85999	1.04054	0.34679	0.36414	0.25395	0.1073		0.75989	2.66146	1.00572	1.67824	0.06577	0.44567	0.00257	0.25384
		1.29466	0.75638	0.45998	0.37528	0.25129	0.41291	0.00214	0.13933		0.33233	1.57414	1.01088	1.24803	0.32399	1.04545	0.15936	0.45094
		1.20473	1.08465	0.66914	1.81884	0.20694	0.13208	0.17048	0.22568		0.50003	2.10046	1.22695	1.95398	0.27351	1.14334	0.16293	0.25051
		0.73651	0.63686	0.5426	1.03703	0.25806	0.40111	0.1035	0.21919		0.76829	1.16423	0.36594	0.40829	0.29863	1.04213	0.06635	0.37272
		1.52299	2.13062	0.35144	1.10191	0.03302	0.67588	0.08626	0.69202		0.70795	0.78739	0.80551	1.60321	0.16017	0.94271	0.32638	-0.05443
		1.74363	3.65741	1.18393	1.69504	0.16573	0.08226	0.09199	0.10155		0.58643	0.522	0.52937	0.80026	0.34516	1.10256	0.50921	0.55394
		1.3242	2.80049	0.48272	0.50243	0.123	0.67974	0.05864	0.74877		1.22194	1.76655	0.52587	1.81776	0.68793	0.09826	0.11381	0.24466
		1.27882	1.52556	0.27316	2.05268	0.25748	0.54266	0.03582	0.32572		0.98655	1.14616	0.66998	1.40683	0.38551	0.40433	0.26187	0.30643
		1.51037	3.42663	1.01221	1.13135	0.01378	0.27532	0.0821	0.67991		0.60381	1.68202	0.94722	0.45348	0.09222	0.52912	0.19623	1.36514
		0.95933	1.59695	1.31036	1.14433	0.09085	0.69643	0.06478	0.16709		0.05494	0.81696	0.75891	0.6094	0.38146	0.88724	0.44199	0.35164
		1.3812	0.44179	0.35163	0.71797	0.107	0.25355	0.08929	0.26657		0.89138	0.97722	0.70222	1.97728	0.61655	0.49501	0.27465	0.83247
		0.82881	0.45594	0.33246	1.23866	0.19424	0.36402	0.07222	0.54547		1.55243	1.4615	0.83163	0.77637	0.34899	1.31476	0.24832	0.15594
		0.86825	0.44179	0.6315	0.85222	0.13673	0.58552	0.03857	0.09514		1.06023	2.38972	0.25913	1.34614	0.51883	0.35564	0.27553	0.33998
		0.68454	0.45594	0.57356	1.32511	0.23821	0.46072	0.05567	0.40801		0.64261	1.57955	1.83014	0.92064	0.3571	1.24144	0.21426	0.68004
		0.95934	0.70044	0.26423	1.29088	0.11194	0.42334	0.14929	0.39024		0.50286	1.26562	0.98407	0.79212	0.13995	0.59828	0.11663	0.06981
		1.30015	1.03517	0.3855	0.69939	0.03468	0.48567	0.06406	0.76522		0.3511	0.95846	0.55087	0.55565	0.68369	0.63997	0.55428	0.43187
		0.88736	0.79923	0.76219	1.89073	0.17121	0.44459	0.07127	0.26737		1.31841	0.7651	1.14814	0.99475	1.11386	0.55351	0.32532	0.22927
		0.44538	1.35591	1.02971	2.25579	-0.01859	0.34737	0.09301	1.07246		0.37749	0.83843	1.14658	1.39505	0.20411	0.52785	0.34689	-0.05825
		2.17066	1.15587	0.8962	1.41741	0.23395	0.56581	0.18879	0.31201		1.12018	1.90487	0.89768	0.74022	0.42657	0.30722	0.19266	0.60066
		0.64028	0.51652	0.87157	0.55919	0.13651	0.63064	0.06781	0.4312		0.57995	0.47715	0.27633	1.19465	0.16557	0.13791	0.36531	0.12842
		1.52998	0.80773	1.1089	2.30292	0.35565	0.25763	0.09861	0.4952		0.76414	0.62999	0.30373	0.39511	0.76643	0.55605	0.17581	0.78368
		1.73512	0.39827	0.36107	1.37894	0.17484	0.71564	0.03898	0.13723		1.07405	0.69228	0.5449	0.46402	0.63326	0.23891	0.40245	0.0988
		1.14165	0.9583	0.8343	1.11936	0.42229	1.33082	0.17576	0.31527		0.475	0.91342	0.14515	1.45578	0.53701	0.40538	0.26457	0.38101
		1.25524	0.66772	0.5737	2.37749	0.23064	0.23134	0.10858	0.2432		1.05019	2.06362	0.64538	0.60052	0.3867	0.4073	0.573	0.41103
		1.31488	0.61063	0.57689	0.89819	0.13068	0.48459	0.10783	0.48811		0.87459	1.71577	1.29914	0.41334	0.31163	0.79355	0.32483	0.18793
		1.15586	0.62657	0.88512	1.77087	0.25818	0.48278	0.19016	0.15703		0.68783	1.81352	0.21487	0.49033	0.72111	0.20757	0.12498	0.38177
		0.68861	1.09824	0.51249	3.09379	0.1804	0.36697	0.08716	0.28448		0.74653	1.13176	0.47121	0.89053	0.83602	0.37062	0.21567	0.15451
		1.76257	0.78854	1.12567	2.55108	0.10655	0.64589	0.2632	0.61169		0.62702	1.58984	1.27397	0.86799	0.28932	0.61361	0.26941	0.30208
		1.15468	0.38975	0.28746	1.09123	-0.05632	0.75802	0.1751	0.36866		0.38766	0.56789	0.47847	0.59458	0.92228	0.88326	0.45387	0.05475
		1.28068	0.92058	0.95002	2.88381	0.11879	1.6402	0.03732	0.43658		0.66998	0.91399	0.37147	1.29666	0.53532	0.49176	0.50272	0.12823
		1.29106	1.01536	0.64486	2.06963	0.04655	0.9927	0.15915	0.36841		0.95274	1.95992	0.27554	0.4427	0.29882	0.4367	0.33437	0.17292
		1.12713	0.32977	0.42983	2.29211	0.08606	0.45921	0.04052	0.33085		0.25244	1.43459	0.28005	0.84846	0.44347	0.30757	0.24383	0.47993
		1.42118	0.66222	0.28072	1.60187	0.15337	0.43703	0.05051	0.44142		0.24732	0.925	0.42752	0.81804	0.26275	0.48097	0.12078	0.09273
		0.75249	0.76372	0.0495	3.31769	0.18998	1.67552	0.09181	0.14859		1.05973	1.24285	0.36383	0.69713	0.35705	0.95159	0.30313	0.20587
		0.94837	1.21097	0.76834	2.35152	0.16836	0.56062	0.14167	0.49899		0.53623	0.89922	0.55456	1.22105	0.60669	0.31809	0.23029	0.34863
		1.50061	0.28248	0.46848	1.01726	0.10242	0.80108	0.0245	0.41888		1.4474	1.14296	0.68992	0.56206	0.41552	0.38362	0.08996	0.16238
		0.9486	0.60576	0.36996	1.1824	0.18445	0.27218	0.09746	0.36415		1.30782	0.79617	0.60467	1.54663	0.5757	0.61322	0.59978	0.6348
		0.91831	0.56111	0.53578	1.77478	0.18637	0.23256	0.07654	0.70137		1.07872	0.94205	0.78801	0.99259	0.6073	0.38258	0.54359	0.22231
		0.87038	1.60694	0.3798	1.9278	0.11869	1.14898	0.10726	0.47479		1.19973	1.15068	0.4224	1.14443	0.41151	0.64875	0.68855	0.00821
		0.57417	2.09571	0.76142	2.3081	0.25513	1.08623	0.0824	0.63658		0.91922	1.3088	0.89578	0.90214	0.52177	0.96766	0.15333	0.2413
		0.73154	1.58549	0.75135	2.18123	0.12144	0.85041	0.06819	0.43334		1.59722	0.68407	0.60326	1.11833	0.25329	0.35735	0.15491	1.32205
		1.44267	1.32154	0.31708	1.01112	0.19978	1.65411	0.12267	0.10826		0.97853	1.49779	0.56184	0.97072	0.21779	0.60484	0.07469	0.0305
		0.69322	0.52418	0.58322	0.50556	0.14807	0.36891	0.06196	0.41484		0.42065	1.19235	0.60224	0.40104	0.11428	1.05688	0.12033	0.108
		1.35871	0.57267	1.18164	1.50502	0.10501	0.64415	0.06728	0.2826		0.50135	0.41626	0.85882	0.56468	0.26688	0.14363	0.1185	0.23116
		1.07129	1.82223	1.36739	0.78768	0.16639	1.2573	0.11949	0.44884		0.70916	0.5756	0.27489	0.63848	0.22526	0.63061	0.47687	1.06304
		1.33336	0.89256	0.20229	0.74775	0.26315	1.15496	0.09554	0.43532		1.29213	1.71066	0.50511	0.69189	0.23501	0.23229	0.09215	0.53018
		1.10932	1.47379	0.67505	2.60926	0.03768	0.40787	0.0364	0.13476		1.60381	1.66375	0.38542	0.54944	0.32263	0.27458	0.44852	0.86992
		0.77599	0.38755	0.52101	3.17769	0.22574	1.42569	0.14689	0.29281		0.10443	1.25323	0.21163	0.72906	0.34472	0.56134	0.2097	0.55776
		1.71109	0.75262	0.10621	1.13476	0.21553	0.57056	0.14468	0.24801		0.72479	1.22821	0.81943	0.58816	0.2413	1.31914	0.27319	0.06639
		1.53112	0.5761	0.2044	2.2016	0.0523	0.73951	0.15382	0.13893		0.2461	2.09284	0.41897	0.4114	0.28989	0.44802	0.05803	0.05783
		0.7927	0.80747	0.26232	0.71413	0.3519	1.54595	0.05958	0.26116		0.9046	1.62732	0.35505	1.0773	0.2103	0.44086	0.4849	0.91776
		2.62949	0.32749	0.63523	0.49494	0.04955	0.00843	0.06329	0.51817		1.15625	0.64937	0.27489	0.76939	0.43113	0.2507	0.11168	0.89389
		2.46268	0.82304	0.2359	0.78906	0.12065	0.41591	0.05398	0.22044		1.20977	1.22517	0.81534	1.59186	0.18722	0.46373	0.0641	0.21755
		0.46453	1.53634	0.59035	3.16616	0.39012	0.87968	0.16572	0.19643		0.49504	1.72777	0.38993	0.69943	0.35298	0.33514	0.31011	0.04715
		1.38796	0.80412	0.29741	0.93255	0.10386	0.61053	0.04592	0.07246		1.14512	1.88765	0.81052	0.76326	0.72474	0.71875	0.2319	0.41729
		0.78599	1.08169	0.49205	0.77543	0.13623	0.51697	0.16567	0.15695		0.58149	1.22816	1.27676	0.98481	1.03492	0.38594	0.4019	0.94229
		1.54568	1.09593	0.39404	0.68863	-0.03081	0.49277	0.11909	0.14063		0.87216	1.31314	1.33079	0.42837	0.76263	0.91868	0.28276	1.31322
		1.33021	1.07875	0.31604	0.71277	0.23195	0.64753	0.07595	0.51939		1.10079	1.72043	1.06737	0.37857	0.08257	0.2321	0.21572	0.72442
		1.03987	1.34811	0.41468	0.71357	0.05016	0.24647	0.11627	0.48601		0.83652	1.31018	0.14053	0.36608	0.43243	1.18383	0.09739	0.83474
		1.10132	1.00087	0.79057	1.06494	0.45051	0.49788	0.06313	0.48615		0.88	1.9501	0.78059	0.95551	0.16652	0.23687	0.40921	0.80324
		0.82099	1.01351	0.51281	1.26874	0.30687	1.21692	0.07835	0.18108		1.0444	1.74847	0.11262	0.38814	0.17325	0.28727	0.31744	0.38155
		2.1353	0.95305	0.32971	0.70621	0.10242	0.66355	0.07697	0.04584		0.73323	1.0086	0.26274	1.68024	0.23793	0.24992	0.37222	1.02121
		0.98643	0.98937	0.43276	0.52081	0.14311	0.51721	0.17661	0.36783		0.7425	0.86352	0.55044	1.37912	0.13978	0.5959	0.1491	0.27553
		1.82132	1.01372	0.44637	0.85402	0.16212	0.88696	0.0257	0.14404		1.60823	1.98492	0.59556	1.11369	0.45125	0.21187	0.55585	0.32759
		1.2033	0.75078	0.53782	1.64826	0.30781	0.30077	0.01914	0.18385		0.96175	1.10894	0.48039	0.53263	0.69787	0.66838	0.20564	0.47038
		1.77265	0.52913	0.21842	1.14996	0.02939	0.48779	0.06966	0.35347		0.94298	1.58076	0.42511	0.74029	0.32087	0.87603	0.11202	0.05473
		0.27399	0.51506	0.52172	0.5419	0.3375	0.18722	0.0241	0.12938		1.03917	0.45071	0.57476	0.42654	1.11018	0.75267	0.5047	0.31585
		0.5755	0.34986	0.53837	1.248	0.19902	0.87023	0.03811	0.21971		0.3675	1.35288	1.34311	0.19365	0.3912	0.90615	0.09635	0.14955
		1.16353	0.87219	0.24545	0.47153	0.28556	0.7416	0.16141	0.2861		0.5923	1.07725	0.65975	0.20864	1.67088	0.54614	0.05754	0.18076
		0.43768	0.61263	0.47626	0.80292	0.04791	0.97495	0.07845	0.07639		0.82636	2.73132	0.86526	0.55754	0.25215	0.23759	0.15407	0.6534
		1.54742	0.69841	0.41845	0.55087	0.2089	0.33982	0.1726	0.24947		1.26185	2.09325	0.28818	0.98653	0.2176	1.30722	0.46786	0.55968
		0.87561	0.76634	0.41444	1.53257	0.67017	0.93451	0.06377	0.33086		0.41997	1.54443	0.19433	0.43115	0.25794	0.99047	0.23101	0.52174
		1.34664	0.83695	0.81415	1.16712	0.09888	0.24329	0.1311	0.32432		0.95059	2.42483	0.62964	0.68521	0.53243	0.17359	0.26589	0.02434
		0.90955	0.8966	0.20604	1.16179	0.19436	0.37645	0.1752	0.22751		0.65903	1.85339	0.77484	1.0317	0.51318	0.55299	0.06703	0.52884
		0.80968	0.89285	0.90661	0.91409	-0.05358	0.80106	0.07323	0.16568		0.96937	1.4416	0.37582	0.23539	0.50454	0.40302	0.55523	0.08632
		0.47885	0.66071	0.66137	1.15292	0.10503	0.67019	0.12049	0.17066		0.75453	2.05491	0.23781	0.87072	0.26559	0.59602	0.20887	0.09575
		0.50044	0.73511	0.67626	0.41913	0.14039	0.63448	0.14334	0.06187		0.94731	2.20281	0.72415	0.4275	0.2385	0.29618	0.25859	0.24616
		0.52417	0.7373	0.10398	1.25538	0.48408	0.90138	0.29087	0.08931		0.75323	0.56599	0.67051	0.38956	0.33938	0.61276	0.36192	0.36444
		0.67254	1.01014	0.27811	1.54544	0.10004	1.44684	0.1679	0.19071		0.57295	3.0209	0.42673	0.70103	0.09509	0.54673	0.09517	0.05517
		1.78414	0.31839	0.21616	1.2632	0.22465	-0.14022	0.01067	0.14039		0.57066	2.45186	0.26268	0.41654	0.31563	0.1952	0.35508	0.18057
		1.4076	0.75907	0.14165	1.23209	0.20124	0.47581	0.17551	0.31544		1.39995	0.33316	0.46917	0.65936	0.32498	0.85267	0.23363	0.51604
		0.93438	0.78372	0.4422	0.76052	0.08333	0.22019	0.02566	0.20931		0.34575	2.33311	0.30652	0.52304	0.36077	0.45623	0.07766	0.10828
		0.88994	1.04925	1.02416	1.14451	0.04185	0.26631	0.17634	0.15591		0.61171	1.77242	1.05335	0.88063	0.5265	1.88712	0.14856	0.11923
		1.20708	0.83072	0.39369	0.42327	0.10103	0.67742	0.08532	0.09329		0.75764	2.16108	0.56304	1.04363	0.82736	1.01717	0.16812	0.36312
		1.09433	0.6996	0.80917	2.01646	0.35609	0.98569	0.07147	0.04654		0.70237	2.43923	0.52614	0.74749	0.50074	0.42095	0.36475	0.30026
		1.25787	1.32129	0.33402	0.93022	0.25452	0.89963	0.1468	0.10227		0.77501	1.17405	0.32876	0.4924	0.34722	0.65199	0.20923	0.81199
		1.23756	1.22595	0.34438	1.31665	0.45448	0.29638	0.01746	0.5165		1.26109	1.7252	0.05621	0.31129	0.48769	0.62493	0.28834	0.35518
		0.1807	1.31432	0.06287	1.00826	0.16336	0.64208	0.12349	0.05235		0.96915	1.30706	0.2634	0.54385	0.27713	0.24162	0.45639	0.35853
		1.57996	0.91939	0.61259	0.73516	0.26943	0.26508	0.08252	0.24215		0.52028	0.85632	0.25215	0.48332	0.66197	0.47105	0.11382	0.17236
		0.50315	0.81026	0.82558	1.50769	0.05585	0.25036	0.18892	0.07581		1.01345	1.56327	0.61092	0.61318	0.51653	0.59204	0.10162	0.08528
		1.54974	0.76911	0.25674	0.97809	0.49166	0.07068	0.1261	0.06106		0.56905	0.66273	0.87704	0.38256	0.42004	0.51154	0.32746	0.2068
		0.89098	1.25011	0.19511	0.81391	0.01855	0.78125	0.1203	0.18178		0.54908	0.20858	0.26812	0.5077	0.13323	0.52658	0.44126	0.20144
		1.64516	0.88284	0.50024	0.87179	0.15801	0.3815	0.08471	0.1615		0.56519	2.61598	0.49656	0.91379	0.41697	0.80593	0.18545	0.29347
		0.84603	1.11601	0.99671	1.8752	0.13998	0.71977	0.1083	0.4745		1.26197	0.5605	0.33147	0.66485	0.24625	0.10851	0.36081	0.92311
		1.12555	0.99821	0.60108	1.01966	0.14023	0.28829	0.08291	0.35015		0.81238	0.67235	0.20978	0.51394	0.18635	0.13491	0.27399	0.64008
		1.28209	0.93026	1.20373	0.86216	0.02271	0.82253	0.13215	0.17423		0.79785	0.9915	0.39137	0.74271	0.18519	0.27729	0.27873	0.14507
		0.79159	0.91796	0.76504	1.27964	0.27725	0.2369	0.02681	0.15617		0.36937	0.34973	0.22564	0.68261	0.43108	0.91849	0.24694	0.57358
		0.88262	1.2077	1.03461	0.52651	0.09746	0.21001	0.00347	0.07565		0.70481	0.60858	0.73395	0.48472	0.68717	0.21625	0.25333	0.76108
		0.6898	1.95362	0.43882	0.87314	0.09658	0.83846	0.18665	0.01523		0.67589	1.8467	0.59585	0.74287	0.34506	0.87757	0.19786	1.30637
		1.49661	0.74703	0.65223	0.5982	0.0987	0.56992	0.12608	0.19106		0.96534	1.36799	0.76654	0.64217	0.44625	0.29177	0.41348	0.8182
		1.73646	0.61883	0.46277	0.49675	0.13434	0.4112	0.30505	0.51262		0.78088	2.12781	0.68317	0.20247	0.63017	0.42439	0.33763	1.07394
		1.2137	1.28431	1.36426	1.30397	0.06522	0.56222	0.15958	0.16067		0.53539	1.38255	0.45512	0.585	0.87349	0.34852	0.13744	0.14634
		1.16676	2.07434	0.73517	1.40535	0.07031	0.36267	0.14992	0.31722		0.66278	2.32974	1.04735	0.97339	0.44767	0.84586	0.26528	0.52545
		0.63378	0.64117	0.3081	1.06152	0.16852	1.01046	0.05423	0.46808		1.01729	1.04697	1.09941	0.53151	0.08447	0.39943	0.24639	0.37663
		1.08116	1.84727	0.43527	0.79868	0.20022	0.80798	0.25815	0.19823		0.65419	0.61254	0.70891	0.46032	0.21231	0.2302	0.51519	0.49288
		0.94151	1.34969	0.69313	1.43709	0.15684	1.07	0.07786	0.20987		0.28522	1.33004	0.59581	0.41108	0.09917	0.85982	0.24108	0.4619
		1.16563	0.81012	0.97138	1.03542	0.34089	0.38616	0.18389	0.37378		0.32919	1.25158	0.80655	-0.1615	0.30263	1.39803	0.72554	0.15066
		0.89194	1.71577	0.83135	0.69772	0.33786	0.52511	0.05676	0.19761		0.86567	0.69851	0.69143	0.54973	0.23557	0.83822	0.31491	0.48435
		0.95607	0.9688	0.32255	1.16325	0.23572	1.40172	0.1371	0.4841		0.69504	0.82602	0.56968	0.56256	0.18625	0.49505	0.4824	1.18462
		1.09245	0.99046	1.3294	0.67835	0.29763	0.61057	0.07265	0.21503		0.53761	1.73006	0.5945	0.51383	0.54658	1.2069	0.10369	0.13508
		0.55619	0.69582	1.16943	1.25481	0.16835	0.85905	0.18011	0.09626		0.69293	1.1189	0.97636	1.01728	0.07067	0.4264	0.08855	0.12156
		0.58243	0.4086	0.70991	0.56541	0.15617	0.55899	0.14496	0.07042		0.40412	0.95846	0.86964	0.79352	0.04043	0.59274	0.44645	0.2849
		0.91568	0.64731	0.95314	1.56822	0.20054	1.12469	0.08697	0.14496		0.54876	0.56893	0.32207	0.81887	0.07621	0.46884	0.12142	0.18586
		0.53978	1.09049	0.30244	0.62971	0.34933	1.52781	0.15192	0.1832		0.48012	1.02058	0.85613	0.97164	0.37904	0.70666	0.24409	0.12429
		0.70338	1.02958	1.20809	0.71653	0.33793	0.82394	0.14852	0.15661		1.01633	1.25385	0.22916	0.92416	0.35971	0.32012	0.38909	-0.10217
		1.82324	0.39523	1.15774	0.53826	0.1066	0.19499	0.07009	0.37742		1.24766	0.60161	0.2435	0.30718	0.68453	0.09584	0.50251	0.19616
		1.13033	0.39387	0.13233	1.0593	0.32764	1.07119	0.15734	0.41446		0.90471	0.58476	0.31441	0.92712	0.25449	0.39352	0.45742	0.20451
		0.80506	0.59041	0.51544	0.58901	0.51206	0.43714	0.13236	0.51944		0.73171	1.84939	0.28466	0.47085	1.49497	0.32333	0.8092	0.14217
		1.57712	0.7085	1.05327	0.26852	0.39459	0.5839	0.31603	0.60926		0.66758	1.54472	0.19144	0.31259	0.27225	0.33013	0.85554	0.34573
		0.33581	0.49044	0.73715	2.08311	0.18525	0.63677	0.06948	0.83127		0.62654	1.17812	0.39301	1.32627	0.21527	1.41761	0.60914	0.09672
		0.69339	0.57532	1.40881	0.79672	0.13751	1.06232	0.06774	0.48941		0.40971	0.73662	0.19187	0.51191	0.2006	0.28866	0.33733	0.12514
		0.88348	0.47634	0.60959	1.54626	0.11549	0.62384	-0.00073	0.71424		1.04392	0.73864	0.6369	0.88505	0.1609	0.25701	0.02794	0.84238
		1.76306	0.36	0.71971	0.562	0.10486	1.20453	0.32971	0.61384		0.07274	0.73648	0.35602	0.50302	1.05472	0.19335	0.07775	0.23369
		0.67726	1.15104	0.5121	1.75274	-0.14782	0.80352	0.13239	0.54768		0.35738	0.58373	0.4146	0.37269	1.18142	0.80391	0.25759	0.41654
		1.98198	0.6099	1.88923	0.41939	0.20032	0.59587	0.10787	0.25458		1.02422	0.65205	0.40558	0.4382	0.17856	1.69534	0.1853	0.64203
		1.06576	1.11512	1.71007	1.61357	0.17481	1.59294	0.06542	0.31684		0.9745	0.86427	0.40705	0.63604	0.43251	0.30745	0.29457	0.20759
		0.749	1.01679	0.68991	1.10368	0.31554	1.09746	0.24979	0.30996		0.56584	0.61459	0.63307	1.0927	0.57098	1.74111	0.10646	0.52248
		0.87296	0.38799	0.8801	1.61454	0.21129	0.32891	0.16603	0.34676		1.35024	1.00804	0.38227	0.39595	0.19809	1.50232	0.40023	0.91238
		1.42654	0.96854	0.40368	0.81146	0.11233	1.51224	0.17316	1.07622		1.16879	1.40011	0.39383	0.68797	0.66154	0.56649	0.69286	0.05678
		1.47196	0.41765	0.88	0.95918	0.30505	0.78273	0.12887	0.34119		0.95038	0.50536	0.41185	0.92972	0.27614	0.84543	0.19231	1.06392
		1.34402	0.58793	1.26114	1.41269	0.19429	0.14726	0.24081	0.23394		0.74429	0.41868	0.41693	0.49558	1.0189	1.51413	0.24746	0.3472
		1.6427	1.3065	1.45269	1.55824	0.27808	0.63662	0.1922	0.11749		0.61189	0.9103	0.7834	0.68198	0.50424	0.37186	0.3514	0.44209
		1.40154	0.739	0.32168	1.30428	0.39973	0.50024	0.07966	0.37115		0.56272	0.61581	0.35825	0.75493	0.17989	0.60219	0.46507	0.44997
		0.99776	0.79429	0.32387	0.88604	0.07822	0.40333	0.1007	0.37572		0.89536	1.11697	0.51188	0.90816	0.33962	0.5417	0.0985	-0.05015
		1.25679	0.70451	1.11139	1.2442	0.51416	0.7094	0.08628	0.39602		-0.13474	1.39709	0.45991	0.59352	0.45664	0.59924	0.11182	0.4264
		0.74803	0.76114	1.26906	0.31944	0.04094	1.59921	0.07348	0.33853		0.31638	0.825	0.5216	0.8433	-0.13292	0.73794	0.21346	0.25767
		0.1731	0.51097	0.90844	0.47867	0.51941	0.77568	0.12285	0.3019		0.74712	0.69825	0.56369	0.65233	0.43589	0.82315	0.35488	0.09383
		1.47991	0.6624	1.0332	1.61409	1.04253	0.60874	0.08575	0.22613		0.57712	0.50078	0.42766	0.80715	0.07538	0.8497	0.74985	0.83371
		1.80304	1.13645	0.95765	0.80885	1.53119	0.59844	0.10211	0.35565		0.4733	0.58635	0.31141	0.36833	0.53505	0.42431	0.16747	0.52171
		2.41734	1.24103	0.81125	0.64414	0.14801	1.17848	0.01645	0.53888		0.30145	0.51724	0.59046	0.59879	0.39015	0.282	0.14312	0.32907
		1.90959	0.28385	0.23937	1.14383	0.04628	1.4076	0.14218	0.38572		0.41992	0.32146	0.239	0.21201	0.30163	0.68834	0.43062	0.39389
		0.73122	0.64419	0.47422	1.03387	0.06899	1.77906	0.11927	0.39681		0.76372	0.99374	0.22585	0.98791	0.15741	0.39463	0.4134	0.70496
		1.5097	0.16276	0.83837	0.70655	0.07213	0.48785	0.12113	0.20652		0.45859	1.28734	0.6614	0.276	0.277	1.41297	0.72722	1.03508
		1.22084	1.31066	0.80804	1.17242	0.14177	1.76956	0.12187	0.47217		0.59638	0.62875	0.53417	0.62129	0.15842	0.45439	0.30987	1.25723
		1.81248	0.94724	0.83656	0.75131	0.58556	1.66669	0.15312	0.21723		0.53297	0.98784	0.46288	0.82174	0.3833	1.39705	0.25811	0.98646
		1.07835	0.99663	1.24533	1.05982	0.1019	0.85426	0.16458	0.14242		1.07895	2.20126	0.30799	0.59485	0.40393	0.41913	0.10787	0.54305
		0.60556	1.16071	1.28449	1.17959	0.15513	2.36358	0.12323	0.22917		1.10413	1.04742	0.57724	0.9268	0.36951	0.93311	0.32427	0.11257
		1.29146	1.19178	1.64349	1.398	0.49689	0.72519	0.54785	0.50222		0.69109	0.68991	0.33611	0.51129	0.23976	0.48826	0.57828	0.50509
		0.75925	0.97852	0.6394	0.6096	0.14228	0.92449	0.20122	0.29583		0.90083	1.95822	0.42834	1.04045	0.26645	0.69815	0.17041	1.14549
		1.03241	1.01167	0.91236	0.7137	0.14384	1.08839	0.15426	0.30602		0.55918	1.86246	0.3276	0.35029	0.38706	0.39266	0.14853	0.13705
		0.86974	1.25579	0.45182	0.90612	-0.02001	0.87777	0.13138	0.10852		0.67492	1.38773	0.42153	0.69254	0.52016	0.51327	0.12702	1.09681
		1.18214	1.21762	0.80291	2.05156	0.08088	1.03202	0.06652	0.43782		0.55368	0.79965	0.39208	0.44536	0.44795	0.59695	0.29113	2.14275
		1.8079	1.24744	1.61852	0.44444	0.26594	0.23169	0.07723	0.664		0.41313	0.94276	0.29569	0.20578	0.2784	0.60102	0.10222	0.57838
		1.01336	1.55538	1.27304	0.65846	0.28893	1.58826	0.07299	0.03793		0.66082	1.13105	0.4586	0.71051	0.24669	0.60372	0.11578	1.18544
		0.21991	1.00275	0.96909	0.99519	0.26531	1.52758	0.16741	0.19603		0.60962	1.75718	0.30462	0.43126	0.2773	0.22916	0.15549	1.1712
		0.14891	1.26865	0.41456	0.45542	0.19969	0.89238	0.2176	0.37594		0.31154	1.67124	0.36145	0.65053	0.26892	1.11263	0.38708	1.23158
		1.29094	1.03617	0.19558	2.65863	0.03639	0.55034	0.11719	0.28823		1.13494	2.26998	0.4004	0.44164	0.11901	0.8379	0.65751	0.29065
		0.19738	1.42032	0.32297	0.62089	0.45193	0.60845	0.21416	0.33815		1.00652	1.80111	0.56316	0.89296	0.27077	0.82284	0.06342	0.36204
		0.506	1.30051	0.59657	0.75087	0.07364	1.57153	0.28161	0.33587		0.64996	0.90056	0.18979	0.92372	0.06972	0.64546	0.23704	0.02654
		0.27702	0.31609	0.81989	1.16724	0.10317	0.46947	0.30049	0.8313		1.54175	1.16058	0.61634	0.46957	0.60048	0.97941	0.16392	0.17543
		0.86146	1.79482	1.8682	1.85009	0.23285	0.57074	0.23295	0.27235		0.37737	0.97311	0.12462	0.39948	0.18661	3.39218	0.08618	0.16607
		0.61102	1.81088	0.31376	1.46731	0.04054	1.20267	0.20887	0.22878		1.16573	0.63199	0.34164	0.90935	0.18654	0.9297	0.27246	0.11607
		1.02054	0.92423	1.20406	1.04534	0.19308	0.64112	0.2024	0.5229		0.80078	1.98534	0.15147	1.15953	0.22156	0.75078	0.3074	0.10274
		0.7678	1.47772	1.19285	1.23243	0.16742	2.08245	0.17174	0.13126		1.40075	1.62371	0.24873	0.40113	0.38697	0.8728	0.20582	0.15736
		0.97276	0.89077	1.17312	0.66545	0.53697	1.5124	0.14437	0.11947		1.02651	0.82923	0.26799	0.56297	0.57019	1.34943	0.05357	0.01997
		1.03579	1.01489	0.88631	0.67331	0.19082	0.18926	0.52495	0.09291		1.096	0.95423	0.41654	0.70772	0.34599	0.85566	0.2291	0.05387
		1.42491	1.67985	0.81217	0.78416	0.07603	2.41751	0.09259	0.00902		0.594	1.01148	0.34281	0.90225	0.51971	0.08897	0.06583	0.56863
		0.4829	0.91689	0.74939	1.16955	0.30504	2.21945	0.13816	0.13893		0.48439	0.50018	0.47055	0.86952	0.28666	0.30978	0.3374	0.04423
		0.81407	1.10339	1.04266	0.73777	0.03983	2.52088	0.17326	1.14439		0.89679	0.91493	0.9774	0.92581	0.38569	0.9723	0.28837	0.37134
		0.88325	1.44993	0.76732	0.6479	0.27704	1.17915	0.19901	0.31765		0.51464	0.66477	0.91168	0.64859	0.37099	2.11243	0.04091	0.45815
		1.56675	1.09711	1.07435	0.62393	0.38888	0.69043	0.11445	0.63581		0.93685	0.45374	0.37177	0.94259	0.47098	0.86492	0.09623	0.08147
		1.92974	1.30494	0.58707	0.47603	0.17714	1.20522	0.12327	0.29128		1.0462	0.84765	0.17974	1.05186	0.1363	-0.06194	0.54809	0.29477
		1.50727	1.59733	0.41329	0.84906	0.27478	1.60778	0.08298	0.90425		1.06766	0.67452	0.31842	0.71769	0.23229	0.24601	0.12166	0.19581
		1.21355	2.01608	1.19203	0.70807	0.07449	2.60672	0.1515	0.3958		1.06632	0.50867	0.2812	1.36232	0.31452	0.47143	0.07357	0.19386
		0.98715	1.10635	0.99144	1.06736	0.0988	2.79121	0.11838	0.60426		0.87603	1.62046	0.35205	0.07357	0.39388	1.32796	0.21359	0.31077
		1.12704	1.79412	1.27791	0.7046	0.11426	1.90016	0.05676	0.09171		1.46562	1.18328	0.29264	0.22895	0.4093	0.16651	0.38381	0.21056
		1.41765	0.53634	0.92487	0.80469	0.039	0.9803	0.09898	0.41069		2.17959	0.46346	0.36216	0.23047	0.30855	0.35585	0.92125	0.62359
		3.07486	1.70764	1.04887	1.65436	0.04343	0.76342	0.1528	0.16305		1.13023	1.53451	0.21481	0.12747	0.26669	0.84802	0.12848	0.94217
		1.91888	0.92788	0.68023	1.25846	0.08296	0.66135	0.07894	0.15504		-0.0481	1.92115	0.38759	0.43003	0.28171	1.40208	0.07753	0.05388
		2.27729	1.52594	1.36575	0.72627	0.2931	1.44647	0.12462	0.44938		0.85304	1.89643	0.36262	0.40861	0.093	0.13917	0.20159	0.10817
		2.48877	1.36097	0.78299	1.69471	0.1299	1.74528	0.13383	0.09815		1.26563	0.89876	0.28143	0.30757	0.06692	1.34613	0.08816	0.01481
		1.83067	1.11068	0.7073	1.10271	0.11337	0.70767	0.11759	0.70355		1.88503	0.83822	0.64009	1.24695	0.29386	1.1145	0.14134	0.04888
		1.57518	1.15952	1.07151	1.07412	0.39366	0.59563	0.09106	0.0397		2.29343	1.55729	0.44369	0.6378	0.47129	-0.0462	0.11905	0.13931
		0.66306	2.26103	1.70892	2.43898	0.05301	0.12234	0.19044	0.26789		1.00543	1.24028	0.61652	0.35509	0.36083	1.58666	0.05837	0.14184
		0.44074	2.35406	0.92796	0.50587	0.63481	1.39511	0.13253	0.13992		0.86479	0.78862	0.40849	0.30693	0.47988	0.40608	0.21512	0.35141
		0.42468	1.41669	2.15278	1.20041	0.37139	0.37986	-0.02215	0.12412		1.14933	1.44102	0.56259	0.38151	0.16142	0.79384	0.20873	0.2463
		0.60878	0.44728	1.53503	1.59414	0.51955	0.6825	0.10895	0.21846		1.9251	0.90461	0.67888	0.83049	0.46683	0.3101	0.07786	0.12328
		0.35179	0.67318	1.94244	2.42481	0.12328	0.17035	0.15178	0.14932		1.16448	1.51317	0.28717	0.16791	0.61485	2.07694	0.07425	0.43864
		0.24224	1.14813	0.38239	1.18077	0.35755	0.53403	0.04589	0.17056		1.0764	1.02615	0.19731	0.78856	0.13887	1.24835	0.09824	2.04771
		0.59384	0.79821	1.31085	1.17898	0.35642	1.23803	0.19554	0.2233		0.57353	2.15633	0.4587	0.46267	0.43599	1.06005	0.16753	0.44511
		0.65222	1.24699	1.14658	0.58785	0.12315	2.48476	0.11357	0.21348		1.99433	1.27681	0.64248	0.97757	0.21429	1.29433	0.093	0.43104
		0.71217	0.62859	0.82343	0.68997	0.53732	0.99683	0.22537	0.14802		1.54047	0.7475	0.54085	0.60368	1.00391	0.5552	0.04519	0.57996
		0.60348	1.12974	1.8247	0.56683	0.45486	1.57966	0.26205	0.22687		0.66166	0.8836	0.30716	0.71139	0.24816	0.75755	0.08388	0.1102
		0.50501	1.36568	1.32906	0.69982	0.25369	1.04264	0.14133	0.49681		0.97045	1.61197	0.29754	0.45525	0.48467	0.40694	0.11652	0.28173
		0.394	0.9321	0.57396	0.68364	0.30041	1.11615	0.03587	0.25067		0.5317	0.37522	0.3545	1.04584	0.32182	0.13357	0.02999	0.04714
		0.61338	1.33342	2.16525	0.88591	0.27522	0.88182	0.3664	0.19479		0.71317	3.12955	0.38539	1.15915	0.30379	0.14681	0.0892	0.68594
		0.60396	1.49197	1.45669	0.71039	0.91278	0.90558	0.11476	0.21411		0.84414	2.63553	1.04933	0.98538	0.34963	0.75631	0.10636	0.77509
		0.6676	0.95484	1.3082	0.75745	0.09528	2.11141	0.13414	0.50852		1.21944	2.23302	1.01436	1.66095	0.37716	0.79738	0.07287	0.73897
		0.40175	0.33266	1.07211	0.97987	0.3658	1.0485	0.09754	0.1716		1.53361	1.26659	0.36344	0.62256	0.67634	1.16695	1.89218	0.01257
		0.37862	2.36011	0.92001	0.79946	0.0856	0.69428	0.14769	0.43615		1.87247	1.56454	0.33206	0.90195	0.39846	0.96676	0.22894	0.51027
		0.40856	1.12538	1.40991	0.7177	0.26208	0.50725	0.13531	0.36836		1.8326	2.05226	0.4412	0.67882	0.53452	1.88057	0.02595	0.41725
		0.76648	1.14859	2.09798	1.33142	0.3249	1.00502	0.11537	0.48216		1.51128	1.74223	0.66854	1.3346	0.22378	0.26493	0.08308	1.23766
		0.81009	0.99254	1.32885	2.32229	0.12698	1.81488	0.10591	0.42955		1.70729	0.71141	0.32722	0.50245	0.20445	0.36452	0.04275	0.01442
		0.69857	0.77739	1.11574	0.97905	0.2128	0.24153	0.16521	0.43688		1.10094	1.51617	0.39251	0.59984	0.56715	1.43534	0.06118	0.09747
		0.81158	1.03649	1.73771	0.96833	0.27635	0.21103	0.14182	0.56613		1.06212	1.18442	0.71588	0.47849	0.14166	1.45828	0.03847	0.36316
		0.43824	0.27178	0.84576	0.34655	0.32365	0.65144	0.0637	0.34564		1.14104	2.09068	0.69325	0.59531	0.22114	0.73085	0.1233	0.25205
		0.88849	0.7477	0.79283	0.71448	0.68346	0.54989	0.06473	-0.08036		0.98107	0.76544	0.44196	0.41716	0.29594	1.06969	0.04022	0.07027
		0.41773	0.40986	0.38916	0.39395	0.58408	1.01578	0.02041	0.58666		1.18281	0.91578	0.86641	0.98334	0.62411	0.72464	0.19328	0.25084
		0.59886	1.33983	0.50677	0.78792	0.20865	0.21047	0.12737	0.58224		1.54891	0.57094	0.3494	0.99589	0.25961	0.11319	0.20433	0.00997
		0.22065	1.12603	0.93466	0.45365	0.33897	0.06827	0.09232	0.44462		0.85685	0.68543	0.28593	0.84806	0.59535	0.1538	0.15839	0.29158
		0.56742	1.07161	0.69988	0.58555	0.84548	0.20737	0.14641	0.36006		1.76917	1.27355	0.20512	1.1029	0.174	0.38248	0.23766	0.06717
		0.67419	0.60418	0.65146	1.18623	0.64147	0.27511	0.103	0.16986		0.77837	1.44631	0.5785	1.24732	0.44688	0.31528	0.11928	0.95544
		0.23441	0.80283	0.28339	0.78098	0.65018	0.99998	0.05573	0.70135		0.54954	2.60065	0.88589	0.56298	0.22658	1.00094	0.04658	0.16026
		0.50312	1.57995	0.67473	0.25641	0.48758	0.49873	0.12905	0.1961		1.11767	0.85345	1.00187	0.39797	0.60112	0.44572	0.16717	0.42488
		1.51414	0.86357	0.5332	0.75605	0.53102	1.01974	0.1639	0.13468		0.38962	1.68956	0.55398	0.78835	0.21912	2.16861	0.53479	0.61896
		0.60549	0.6618	0.90178	0.98023	0.40217	0.43115	0.12488	0.20094		0.72083	1.44201	0.32793	1.21072	0.30894	0.12611	0.22593	0.05049
		0.70786	0.84067	0.89814	0.17071	0.45105	0.524	0.1286	0.16304		0.49028	1.90232	0.31652	0.63972	0.69122	0.12712	0.11647	0.16778
		0.73807	0.46826	0.25322	1.00509	0.14077	0.59597	-0.02023	0.2533		0.49028	0.67503	0.40535	1.06699	0.66874	0.21796	0.17448	0.32108
		0.90718	0.41459	0.6401	1.29455	0.32051	0.48717	0.08598	0.37103		1.05545	2.05819	0.28364	1.06269	0.22532	0.25516	0.24441	0.2866
		0.56075	1.60855	0.65841	0.80416	0.75407	0.25385	0.1371	0.19609		0.76685	0.81324	0.31538	0.6066	0.20987	0.80007	0.24105	0.74155
		0.62492	1.10959	0.98555	0.43868	0.08373	0.38385	0.05659	0.77817		0.46948	1.86697	0.22895	1.07122	0.84338	0.28818	0.1506	0.24054
		0.67376	0.799	1.19368	0.71343	0.58265	0.50518	0.14505	0.1647		0.59274	0.51116	0.15363	0.49833	0.42985	0.43663	0.13809	1.03416
		1.08475	1.5609	0.96354	1.84864	0.2728	0.26872	0.1115	0.34652		0.86322	1.09086	0.27536	1.46801	0.23192	0.62635	0.31763	0.14238
		1.13968	0.90712	0.49803	0.46645	0.28837	0.16281	0.21371	0.31835		0.56313	1.30268	0.88275	0.81046	0.18624	0.5292	0.14636	0.05347
		1.11355	0.92628	0.42907	0.80718	0.26176	0.24989	0.08771	0.72973		0.40977	0.95025	1.05155	0.69479	0.56487	0.35908	0.67617	0
		0.64809	1.30599	0.30462	0.9125	0.25283	0.82359	0.13719	0.15721		0.78487	0.74978	1.19825	0.7565	0.68148	0.07026	0.29715	0.17165
		1.05486	0.48343	1.28133	0.41085	0.1835	0.57735	-0.01177	0.29024		0.67279	0.96199	0.81483	0.94889	0.5982	0.0859	0.03685	0.48544
		1.02764	1.95379	1.00044	0.60224	0.03854	0.64031	0.08729	0.35888		0.30541	0.58534	0.68192	1.10345	0.26153	0.77927	0.15982	0.63677
		1.06304	0.61967	0.10408	0.9656	0.16055	0.26652	0.38745	0.08241		0.53123	1.94019	1.15822	0.63662	0.09232	0.10251	0.15622	0.17175
		0.93834	1.20815	0.9353	1.2653	0.06763	0.41147	0.15229	0.48575		0.32415	0.57117	1.2232	0.94219	0.06318	0.72884	0.07502	0.15924
		0.68481	0.85304	1.05383	1.37585	0.36344	1.20419	0.18853	0.2584		0.45535	1.37243	0.35254	0.89171	0.28356	0.12323	0.00782	0.22663
		1.13478	1.07476	0.17399	1.51754	0.12245	1.01884	0.15801	0.1323		0.49997	0.98036	0.82807	0.98273	0.50735	0.79296	0.57404	0.23446
		1.07189	1.50006	1.30654	0.77475	0.06341	0.65263	0.06291	0.49035		0.32009	2.45156	0.75584	0.30802	0.16696	0.33514	0.43456	1.02851
		0.92134	1.10913	0.95787	0.38622	0.09201	1.06558	0.07407	0.15441		0.67674	2.0097	1.04878	0.87686	0.37053	0.30785	0.18387	0.10024
		0.71738	2.78115	1.12293	1.38479	0.19759	0.27135	0.03398	0.57702		0.39499	0.44794	1.20898	0.53275	0.38938	0.29514	0.14084	0.02234
		0.69603	3.37555	0.88528	1.61882	0.16809	1.19874	0.13625	0.42708		0.58207	1.89572	0.24671	1.38377	0.087	0.63389	0.16757	-0.00526
		1.00965	4.06424	0.44322	0.50224	0.21749	0.48384	0.04998	0.35684		0.32986	0.79014	0.71176	0.55453	0.05123	0.26938	0.18703	0.15816
		0.67066	1.10386	0.67198	1.76389	0.16436	0.93618	0.12568	0.09403		0.4184	1.44689	0.36769	0.61592	0.49039	0.52828	0.10783	1.17889
		0.42009	1.77245	0.22117	0.98702	0.25152	0.6498	0.03072	0.47954		0.33132	1.50365	0.45639	0.69013	0.38992	0.31965	0.17907	0.18163
		0.74784	1.20379	0.78427	2.24838	0.21822	0.30952	0.11273	0.1418		0.70756	0.87807	0.56531	0.40196	0.26252	0.06507	0.1155	0.15827
		0.65713	1.1834	1.35679	0.75918	0.18681	1.03992	0.14348	0.03673		0.22808	2.05333	0.20959	0.28389	0.30872	0.13	0.04329	0.66157
		0.91708	0.5022	1.02701	1.72952	0.15554	1.3186	0.10155	0.3446		0.66314	0.91027	0.40815	0.81135	0.75517	0.06061	0.08807	0.39493
		0.62511	0.84168	1.24819	0.48955	0.11551	0.19782	0.11279	0.36623		0.78486	1.04164	0.60289	1.2246	0.40742	0.40847	0.09347	0.39046
		0.78598	0.85717	1.07505	0.41304	0.22065	0.99512	0.08711	0.10393		0.21481	0.30487	0.9454	1.29957	0.39569	0.15413	0.24308	0.58831
		1.40283	1.38914	0.51616	0.86018	0.20506	0.78223	0.06762	0.03993		0.57981	0.74375	1.20376	0.47618	0.5978	0.61443	0.12649	0.32948
		1.21984	1.2444	0.91953	0.47403	0.104	0.36991	0.03153	0.06419		0.32754	1.04017	0.6229	0.70168	0.31385	0.65906	0.14648	0.76111
		0.71868	0.52029	1.3984	2.88802	0.17137	1.6243	0.07419	0.00933		0.56295	0.80839	0.24425	1.0898	0.17582	0.37191	0.31051	0.0748
		0.54952	1.59309	1.40084	1.96728	0.22329	1.84665	0.0668	0.03082		0.4627	0.74962	0.5629	1.01328	0.36229	0.34279	0.10032	0.32331
		1.05079	1.42299	1.37286	0.85453	0.13518	1.08011	0.08982	-0.02179		0.9413	0.80571	0.67935	0.5169	0.60475	0.30364	0.0783	0.35088
		1.13697	1.15918	0.37108	0.37049	0.4266	0.35924	0.04676	0.01705		0.48632	0.80985	0.32435	0.4435	0.24115	0.25854	0.3052	0.6805
		1.09269	1.05299	0.73681	1.45591	0.33472	0.12812	0.09984	0.0353		0.62739	0.67532	0.20468	0.83669	0.12344	0.78338	0.19875	0.14606
		1.79675	1.16017	0.60912	0.97028	0.30988	0.85156	0.03727	0.14617		0.4373	0.63826	0.3068	0.79041	0.22694	0.07442	0.23073	0.61885
		0.6667	1.87221	0.93054	0.41268	0.19991	0.47213	0.03345	0.07689		1.06179	0.48575	0.59654	0.67529	0.31901	0.18592	0.10323	0.25391
		0.27509	1.4094	1.34051	0.37459	0.23197	0.53192	0.1445	0.4033		0.39633	0.42713	0.26178	1.21486	0.30122	0.37983	0.14801	0.18818
		0.69596	0.21712	1.78027	1.15675	0.18842	0.18497	0.08166	0.15098		0.81177	0.41982	0.53749	0.22334	0.40524	0.1487	0.13333	0.63377
		0.76501	1.78374	0.84456	0.94213	0.32804	1.29592	0.13975	0.22147		0.424	0.74728	0.7351	0.91076	0.24692	1.08754	0.2261	0.36727
		0.65644	1.88856	0.44537	0.76616	0.12735	0.96556	0.12049	0.11425		0.56109	1.1579	0.88564	0.33149	0.07491	0.71718	-0.00769	0.08292
		0.54933	0.92885	0.72564	1.01011	0.32333	0.74522	0.12837	0.06925		0.39177	0.95275	0.3195	0.46301	1.02676	0.603	0.13825	0.21739
		0.90339	0.3591	0.56763	1.0285	0.27443	0.71465	0.13295	0.20172		0.674	0.33082	0.38042	0.70699	0.26391	0.22577	0.04791	0.28572
		1.05894	0.91172	0.48383	1.40007	0.28201	0.18787	0.18051	2.21691		0.23104	0.73012	0.71274	0.91547	0.55386	0.33317	0.08007	0.46813
		0.92293	1.51408	0.43229	1.71813	-0.17471	1.01469	0.09237	0.0176		0.51143	0.22496	0.35882	0.87077	0.57976	0.39412	0.21897	0.44411
		1.17328	1.98504	0.41092	1.40393	0.19478	0.45552	0.11483	-0.01168		0.41766	0.62631	0.62635	1.15857	0.37507	0.37611	0.02749	0.61213
		1.33694	2.29835	0.54209	0.37289	0.31104	0.68572	0.14218	0.20291		0.78401	0.60213	0.21103	0.49514	0.33345	0.31308	0.32315	0.1026
		1.01286	0.64523	0.45084	0.43483	0.26093	0.35156	0.04504	0.19364		0.51877	1.18249	0.51729	1.18232	0.29271	0.27057	0.04004	1.156
		0.47129	1.58388	0.31443	1.35479	0.44459	0.77397	0.01837	0.04668		0.93122	1.06877	0.92828	0.71287	0.18424	0.27633	-0.00312	0.10111
		0.41959	0.3501	0.24946	0.42251	0.08937	0.19237	0.05706	0.2018		1.02723	0.25167	0.50346	0.49904	0.33594	0.65244	0.58804	0.07799
		0.80244	0.95844	0.2606	0.52037	0.13859	0.4337	0.17342	0.36135		0.32653	0.47406	0.3513	0.95281	0.55542	0.60591	0.54247	0.05961
		0.76113	0.30507	0.39166	2.84956	0.08993	0.31729	0.15019	0.20039		1.06411	0.61317	0.28323	0.65812	0.29824	0.23339	0.13789	0.24096
		1.02997	0.45014	0.51106	2.09511	0.17771	0.23234	0.16545	0.04364		0.5634	0.85302	0.56443	0.60611	0.18098	0.13687	0.23944	1.05449
		1.27783	0.98831	0.41082	0.84158	0.0673	0.3681	0.29028	1.17612		0.30758	0.96328	0.35478	1.03211	0.09763	0.4877	0.0723	0.61679
		0.44218	1.18508	0.29781	1.89084	0.07662	0.1787	0.00643	0.02493		0.91058	0.46268	0.26397	0.42763	0.15036	0.30341	0.20007	0.12437
		0.81758	0.5989	0.51595	0.73664	0.30108	0.31894	0.18423	0.15153		0.67503	1.72619	0.94373	1.26978	0.21012	0.44593	0.31513	0.08696
		0.81868	0.67726	0.58348	0.66984	0.24418	0.50015	0.13029	0.05313		0.48165	1.55371	1.26651	0.58174	0.13028	2.10072	0.14805	0.5442
		1.32857	1.22199	0.61893	0.55671	0.05685	0.61206	0.06882	0.0674		0.47646	0.85513	0.59973	1.13866	0.0896	0.80785	0.02793	0.75677
		0.39619	1.02408	0.4237	1.41862	-0.02067	0.54903	0.20658	0.28254		0.65824	1.15935	0.33017	0.49071	0.15768	0.40395	0.06241	0.4869
		0.56583	1.25477	0.64128	2.81207	0.1228	0.21778	0.09334	0.10086		0.6363	0.93814	0.37382	0.31503	0.06109	0.75669	0.01477	0.50504
		0.79407	0.69223	0.2548	0.75572	0.00679	0.61993	0.06942	0.13185		0.57051	0.37812	0.58446	0.24799	0.37307	0.56384	0.02126	0
		1.30465	0.54056	0.24956	1.22888	0.0417	0.27313	0.03393	0.34776		0.56912	1.28847	0.25346	1.0068	0.06675	0.18452	0.15823	0.71914
		0.86343	0.44173	0.27199	1.40222	0.13652	0.3301	0.14821	0.27649		0.50422	2.28397	0.49772	0.59309	1.05371	0.06961		0.91113
		0.4191	2.00934	0.2862	0.90389	0.21295	0.89144	0.07329	0.19922		0.40076	1.00285	1.12677	0.55101	0.23219	0.92334		0.11913
		0.77135	2.38012	0.6916	0.49164	0.10106	0.27705	0.08158	0.11541		0.90217	1.80562	0.51162	0.30986	0.10321	0.29537		1.82245
		0.43388	1.60899	0.74905	2.16812	0.21291	0.45361	0.14354	0.20402		0.54263	0.35203	0.29398	0.31725	0.00723	0.03509		0.12089
		0.98402	1.16814	0.16777	1.02168	0.07873	0.11159	0.02758	0.05778		0.82178	1.53644	0.30124	0.26891	0.12192	0.39421
		1.18755	0.89427	0.15647	1.15718	0.15076	0.11342	0.14881	0.06604		0.37478	0.89599	0.56777	0.52193	0.02735	0.42933
		0.71333	0.4225	0.05933	0.66624	0.25116	0.08718	0.12575	0.04393		0.45963	1.08832	0.96816	0.88339	0.86932	0.12102
		1.0953	0.4368	0.32417	1.9817	0.07152	0.50112	0.1522	0.15556		0.38732	0.30099	0.53952	0.23162	0.08128	1.00046
		2.25301	1.33381	0.54084	0.46933	0.05889	0.25197		0.18046		0.50705	1.47173	0.26734	0.6817	0.42337	0.30244
		0.53067	0.54814	0.72212	0.5809	0.16827	0.2901		0.15803		0.35327	1.21303	0.69863	0.37983	0.16568	0.72237
		0.91339	0.83177	0.23138	0.90545	0.25116	0.91556		0.08117		0.42052	2.15245	0.63713	0.5932	0.10177	0.52085
		1.12501	0.87532	0.7391	0.49283	0.07152	0.16282		0.11292		0.35186	0.96923	0.63545	0.33317	0.66798	0.23988
		0.43159	0.2072	0.81129	0.54309	0.16827	0.24523		0.24217		0.49946	0.49362	0.95144	0.94906	0.04142	0.15693
		0.56246	0.73544	1.12853	1.66592	0.14883	0.22874		0.10652		0.46861	0.77067	0.40663	1.08754	0.10014	1.03776
		0.62202	2.36904	0.39489	0.68762	0.13178	0.74752		0.09171		0.52239	1.0616	0.82312	0.71718	0.41358	0.78288
		1.49622	0.88414	0.40442	0.947	0.03481	0.32174		0.11774		0.87255	0.61484	0.73991	0.603	0.13111	0.27337
		0.64727	0.679	0.82974	0.39078	0.25667	1.45999				0.5665	0.99206	0.40336	0.22577	0.06622	0.74334
		0.44643	1.84203	0.25526	1.33076	0.15593	0.30281				0.29203	0.78942	1.10955	0.33317	0.09752	0.58106
		0.50422	1.38317	0.26823	0.937	0.0902	0.51979				0.41909	0.62369	0.67701	0.39412	0.05582	2.03309
		0.3944	1.00443	0.18476	0.54062	0.27685	0.30262				0.28584	0.99796	1.05474	0.37611	0.9597	0.33073
		1.50201	2.35121	0.53623	0.70022	0.23499	0.13049				0.51827	0.45288	0.28965	0.31308	0.75588	0.26568
		0.58602	0.95275	1.48626	0.40686	0.15585	0.22687				0.72966	0.42337	0.31785	0.27057	0.10912	1.88493
		1.10157	1.00543	0.6484	0.15928	0.02642	1.22638				0.91336	0.45678	0.53728	0.27633	0.53206	0.43607
		0.96765	0.66891	0.2142	1.57053	0.02772	1.12729				0.51045	0.77843	0.38464	0.65244	0.82621	0.91957
		0.91988	2.37025	0.27479	1.25097	0.06332	1.31626				0.25031	1.28554	0.89338	0.60591		0.28893
		1.09514	0.4389	0.64319	0.86456	0.03027	0.24384				0.54511	0.48585	0.68477	0.23339		0.56002
		0.74197	1.90831	0.41861	1.09905	0.05069	0.29786				0.61353	1.37784	0.50927	0.4877		0.53211
		1.33045	0.9836	0.17199	2.5165	0.09281	0.22895				0.46383	0.71035	0.48155	0.48225		0.3536
		0.71197	0.99209	0.06076	0.86345	0.13316	0.25371				0.54064	1.33493	0.35432	2.01377		0.94906
		0.56901	0.95583	0.16196	1.51367	0.10811	0.29664				0.20759	1.28764	0.59815	0.80802		0.5932
		1.15521	1.10112	0.57758	0.73709	0.13406	0.72662				0.26355	0.95248	0.73953	0.43489		0.11825
		1.13843	2.00399	0.7692	0.78216	0.05156	0.07716				0.45794		0.37721	0.77203		0.15036
		0.76494	0.72203	0.20829	0.43034	0.05799	0.24178				1.18194		0.3535	0.53047
		0.78939	1.94383	0.2016	0.94999	0.23325	0.17486				1.11442		0.68721	0.97701
		0.40565	0.58713		0.82883	0.32609	0.71747				0.7065		0.25058	0.34424
		0.87739	1.25506		0.60874	0.18334	0.22166				0.2885			0.46132
		0.6422	0.95296		1.49589	0.11065	0.24341				0.61023			0.44113
		0.85432	0.61164		1.31602	0.17699	0.23875				1.2084			0.11904
		0.81225			0.73929	0.26992	0.13085				0.31639			1.0192
					0.5705	0.05457	0.28862				0.89907			0.31427
					0.4007	0.15909	0.48003				0.82669			0.54954
					1.2913	0.1296	0.74304				0.57689			0.24824
					0.03652	0.0611	0.27149				0.67692			0.50449
					1.08731	0.36611	0.8568				0.38549			1.00888
					1.4666	0.07653	0.10486				0.86567			0.78187
					0.54276	0.20656	0.35182				0.53668			1.06778
					0.51741	0.29418	1.6702				0.3396			0.27515
					0.35027	0.10155	0.45884				0.4895			0.69933
					0.23202	0.08052	0.68208				0.36872			2.03309
					0.31241	0.08609	1.08981				0.62047			0.58106
					0.45351	0.0631	0.39608				0.62609			0.26568
					0.54485	0.14654	0.66348				0.58363			0.33073
					0.65989		0.92354				0.36482			1.88493
					0.18073		0.2762				0.62151			0.43607
					0.3546		0.12506				0.70009			0.91957
					0.48336		0.2328				0.50202			0.28893
					0.74267		0.10415				1.18382			0.56002
					0.33968		0.35952				0.21016			0.53211
					0.47209		0.34178				0.96667			0.3536
					0.96973		0.07828				0.51337
					0.31009		1.0636				0.75848
					1.08084		0.571				0.36418
					0.68561		0.59341				0.77594
					0.66058		0.30318				0.89971
					0.63915		0.61134				0.68615
					0.25231		0.26593				0.73916
					0.59522		0.79867				0.98377
					1.46449		0.53409				0.72943
					0.75904		0.22161				0.73351
					0.49544		0.45524				1.45819
					1.03707		1.23203				1.46993
					0.74795		1.16346				0.49696
					0.27089		0.07774				1.28657
					0.85487		0.3265				0.8589
					1.19904		0.24826				0.74103
					0.2796		0.39269				1.28969
					0.25608		0.1844				1.04714
					0.78019		0.57453				0.62665
					0.13587		0.846				0.31464
					0.19453		0.29131				0.25173
					0.26158		0.28809				0.25297
					0.58425						0.31112
					0.97693						0.77985
					1.14958						0.41562
					0.50197						0.26021
					0.68337						0.31908
					0.86191						0.67745
					1.34918
					1.52768
					0.79843
					0.57232

## Sheet: Fig 3c
XPC accumulation (IF)		U2OS WT									XPF KO
		10 min		40 min		2 h		8 h			10 min		40 min		2 h		8 h
		siCTRL	siGTF2H1	siCTRL	siGTF2H1	siCTRL	siGTF2H1	siCTRL	siGTF2H1		siCTRL	siGTF2H1	siCTRL	siGTF2H1	siCTRL	siGTF2H1	siCTRL	siGTF2H1
		0.9074	0.36869	1.3235	0.66188	1.06617	0.67225	0.0519	0.03019		0.82782	0.8264	0.70656	0.75055	1.25092	0.63173	1.07564	0.2825
		0.7202	0.85261	1.33229	1.0093	0.164241	0.72962	0.13265	0.10947		1.53358	0.83002	0.29031	1.09516	1.22698	0.55591	1.04942	0.26683
		0.887	0.4261	1.19506	0.42349	0.102239	1.01298	0.18075	0.08775		0.70541	0.79688	0.71315	0.98861	1.10936	0.38329	1.40813	0.26488
		1.2867	0.34659	1.6489	0.48678	0.31175	0.52175	0.17589	0.06385		1.80551	0.76203	0.41883	0.94796	0.98565	0.42888	0.90263	0.38716
		1.8813	0.4683	0.33914	0.56908	0.428516	0.80284	0.05612	0.13695		1.20871	0.62494	0.75831	0.47294	0.49893	0.62061	0.93821	0.49481
		0.8771	0.4406	0.63778	0.73572	0.675642	1.07212	0.03775	0.06894		0.77853	0.49745	0.64947	0.63128	0.82202	0.48515	1.08803	0.50901
		0.6613	0.77338	0.53535	0.81661	0.28307	0.67964	0.08992	0.13733		2.07563	0.3737	0.80201	1.53226	1.74504	0.81187	0.79971	0.52103
		1.4622	0.30334	0.61377	0.65882	0.888352	0.08979	0.09969	0.12437		0.7409	0.52572	0.56011	0.43553	0.25995	0.68062	0.07718	0.32217
		0.4366	0.48144	0.90126	1.15282	0.052239	0.84713	0.03723	0.12828		0.32137	0.77167	0.65037	1.07761	0.80164	0.652	1.64547	0.74296
		1.0909	0.65895	1.4902	0.44741	0.345992	0.81239	0.10255	0.18048		2.03998	0.79565	0.96009	0.35056	1.39327	0.40185	0.38637	0.41791
		1.1507	0.62387	0.62966	1.09524	0.918922	0.66768	0.09168	0.08948		0.65282	0.64227	1.03119	0.71033	1.00692	0.63799	1.43152	0.42598
		0.7835	0.853	1.28163	1.30614	0.485274	0.59913	0.09547	0.06782		0.9813	0.52913	0.47372	0.64088	0.89981	0.72956	1.36589	0.4036
		0.4211	0.41699	0.62479	0.94457	0.083016	0.4708	-0.00154	0.10151		1.23246	0.46572	0.8335	0.43052	0.62298	1.04388	1.17893	0.77549
		0.7069	0.56566	0.16315	1.66894	0.284814	0.96763	0.03376	0.09204		0.68019	0.58974	1.08718	0.93138	0.98974	0.59605	1.39369	0.54364
		0.8923	0.59603	0.62488	1.41389	0.038646	0.82836	0.09476	0.16364		0.98411	0.85129	0.51366	0.50339	0.83745	0.74753	0.90555	0.41275
		1.3736	0.51112	1.5264	0.48177	0.017075	0.45265	0.10939	0.21803		0.94812	0.62297	0.63411	1.0329	0.96534	0.70853	0.5955	0.25657
		0.8371	0.54479	0.84444	0.32919	0.017716	0.50663	0.17479	0.08252		1.39551	0.55659	1.50363	0.26392	1.30354	0.51574	0.93167	0.28494
		1.4918	0.33527	1.24409	0.624	0.181216	0.72659	0.04955	0.20535		1.40946	0.63256	0.65347	0.62964	1.31291	1.30479	0.48824	0.84071
		0.7625	0.51072	0.60749	0.79389	0.600674	1.31097	0.09595	0.11369		0.84056	0.64945	1.24537	0.27966	1.60874	0.24238	0.88644	0.3265
		1.2003	-0.14793	1.408	0.53765	0.165696	0.69096	0.20004	0.23055		0.75174	0.3679	1.16815	1.25174	0.92393	1.39914	0.77863	0.6648
		0.64	0.43447	0.56147	0.84294	0.404552	1.55534	0.07316	0.11322		0.67722	0.66064	0.8294	0.89942	0.57915	0.42721	0.84877	0.45084
		0.7603	0.56889	1.66649	0.40516	0.391704	0.35952	0.13123	0.10097		1.49692	0.65028	0.8937	1.32046	0.48507	0.58474	0.81561	0.47329
		0.8259	0.44707	0.96667	0.88546	0.79464	0.45071	0.11908	0.03358		1.21363	0.41659	0.95371	1.34307	0.90455	1.18617	0.93863	0.62829
		0.957	0.62626	1.60886	0.85921	0.488035	1.00103	0.09049	0.25594		0.80007	0.36319	0.94047	0.3839	0.56643	1.26691	0.6854	0.7843
		1.0822	0.37551	0.60269	1.38503	0.487513	0.81691	0.10519	0.12993		1.46065	0.56434	0.51585	0.76571	0.22896	1.07484	1.32787	0.50414
		0.793	0.48961	0.91678	1.1368	0.225013	1.14971	0.25871	0.27331		0.57602	0.53698	1.23501	0.94197	0.87538	0.83987	1.01464	0.6789
		0.5471	0.51451	0.92806	0.69279	0.782214	0.7599	0.03625	0.34479		0.72856	0.76828	1.48485	0.79669	0.67693	0.92166	0.89355	0.42608
		1.2808	0.45254	1.63828	0.67155	0.438477	0.07185	0.12983	0.16852		2.20487	0.50374	0.76856	0.89827	0.81505	0.74318	1.33596	0.44394
		1.0756	0.43208	0.61588	0.99008	1.42377	0.94196	0.04229	0.28516		1.26909	0.67734	0.64923	0.7937	0.29837	0.49616	0.85776	0.22762
		1.2258	0.29414	1.05731	1.19637	0.650432	1.31599	0.03935	0.14092		0.82515	0.59959	0.41106	0.92214	1.10124	0.59774	0.69365	0.49345
		0.9693	0.30974	0.77779	0.56438	0.465634	1.09544	0.0657	0.1163		1.95678	0.40988	0.43072	0.99475	0.66653	0.7006	1.07484	0.41771
		1.6137	0.30871	1.34051	0.51417	0.148396	1.14043	0.08664	0.07717		0.85237	0.63024	0.81379	1.12722	1.01048	0.85735	1.27349	0.81342
		1.0186	0.69466	0.93474	0.58655	0.087658	1.60337	0.1988	0.19899		0.90294	0.73748	0.21193	0.33127	0.83542	1.09447	0.72436	0.47716
		1.2545	0.4429	2.01177	0.49705	1.06337	0.242	0.13077	0.32366		1.34689	0.68859	0.79353	0.37499	0.31353	0.41819	0.87085	0.30128
		1.2094	0.32916	0.25295	0.82649	0.45009	0.88784	0.11246	0.1286		0.63912	0.61475	1.40546	0.83994	1.28374	0.78137	0.7764	0.51588
		0.6302	0.36908	0.89068	0.69192	0.190831	0.80157	0.06842	0.12376		0.67877	0.44287	1.2286	0.84451	0.65288	0.51158	0.71851	0.46616
		0.9629	0.60868	2.04562	1.66208	0.086485	0.78358	0.11139	0.05017		1.39657	0.44808	0.80306	0.59771	1.13869	0.53704	1.01405	0.46294
		0.5612	0.7646	1.75721	0.90502	0.99244	0.58707	0.0548	0.18115		1.26593	0.88979	0.8962	0.81546	0.75956	0.6071	0.81662	0.29415
		1.1456	0.50911	0.23386	0.33035	0.395805	0.98298	0.11994	0.34482		1.43209	0.49152	1.01776	1.73837	1.17493	0.81657	0.60579	0.25562
		0.9319	0.43649	1.44274	1.15333	0.849721	0.68873	0.09818	0.16108		1.49818	0.35117	1.51482	0.68199	0.5047	0.58023	0.91298	0.54681
		1.6484	0.63147	1.52637	2.36267	0.136373	0.97227	0.1165	0.20684		0.50446	0.49673	0.81778	1.12898	0.60206	0.70685	0.97403	0.45816
		0.7783	0.55894	1.91777	1.11165	0.71169	-0.03043	0.12818	0.20296		0.46098	0.54026	1.0327	1.25995	1.11218	0.55358	0.61303	0.71402
		1.4894	0.69129	0.80495	0.82779	0.576895	0.92663	0.05666	0.45165		0.52058	0.96906	0.58566	1.34215	0.7205	0.84451	0.89093	0.48442
		0.8583	0.40294	0.1295	0.88986	0.302534	0.44339	0.08655	0.2949		0.67545	0.94881	-0.01872	0.51209	1.03774	1.22052	0.95678	0.38438
		0.6397	1.06536	0.38373	0.92254	0.800541	0.2526	0.10932	0.28039		1.17812	0.38925	0.68146	1.38195	1.28345	0.61622	0.7608	0.22213
		1.0949	0.25804	0.40084	1.18498	1.05031	0.58844	-0.02021	0.10885		1.47575	0.47884	0.4604	0.74834	0.99234	0.72969	0.70487	0.53614
		1.286	0.8096	1.21769	1.08894	0.079538	0.73724	0.12892	0.27891		0.84634	0.24632	1.32254	0.72989	0.23092	0.40551	0.99632	0.2582
		1.3366	0.77597	1.00535	0.78428	0.308355	0.16264	0.0444	0.2946		0.51758	0.51832	1.19047	0.55121	0.14987	0.44318	1.33004	0.26849
		0.7029	0.6592	0.89895	1.37156	0.140977	0.49842	0.03795	0.0807		1.14452	0.5137	2.20391	0.83352	0.34927	0.32398	1.04549	0.36304
		1.0467	0.52549	0.94018	0.68999	0.091253	0.41431	0.18144	0.0555		0.97779	0.59736	0.94198	1.12394	0.98229	0.99385	0.31365	0.36288
		1.2299	0.4188	0.90716	0.87964	0.417626	0.37037	0.04058	0.17468		0.62991	0.55381	0.41905	0.82535	0.98597	0.51557	1.00553	0.24037
		0.7028	0.64576	2.23481	0.76101	0.301919	0.09333	0.1048	0.11666		1.01563	0.36401	1.73929	1.48256	1.02229	0.41755	1.50951	0.36242
		0.6142	0.80336	0.88311	0.50911	0.338895	0.48524	0.06469	0.12948		0.66795	0.83487	0.98749	0.5292	0.38921	0.59917	0.33267	0.22222
		0.8934	0.50118	1.85923	0.71344	0.161365	0.51509	0.05137	-0.12327		1.52624	0.27083	0.54367	0.43968	0.96258	0.69155	1.16121	0.36382
		1.2429	0.32423	0.85996	0.81859	0.293236	0.10926	0.17967	0.05711		0.85013	0.35175	0.35406	1.31892	0.62605	0.53128	1.08238	0.27996
		0.5199	0.47286	0.76196	0.35918	0.109725	0.41214	0.07928	0.0768		1.15179	0.37596	-0.19406	0.7584	0.48645	1.46156	1.21507	0.17171
		0.6656	0.44585	0.41296	0.86001	0.139967	0.59691	0.12643	0.21102		1.16018	0.29682	1.63454	1.00809	0.73603	0.23735	1.21801	0.69254
		0.9635	0.74209	0.89411	1.08091	0.304172	0.93349	0.07183	0.10711		0.56709	0.17364	1.27582	1.2841	0.70788	0.41818	0.43775	0.39431
		0.5343	0.17658	1.65568	0.69457	0.275291	1.29728	0.09955	0.12116		0.80966	0.52677	1.19932	0.8098	0.56369	0.76844	0.46251	0.44044
		0.8576	0.81318	0.55561	0.8776	0.341457	0.73184	0.16388	0.10034		1.48109	0.50263	1.28542	0.35913	0.7488	0.75985	1.21568	0.47386
		0.8156	0.66255	0.75116	0.44101	0.086377	1.26407	0.06679	0.12203		1.30702	0.62502	1.00368	0.67102	1.27578	0.18358	0.53609	0.33901
		0.6267	0.60355	0.26323	0.9083	0.324307	0.77417	0.34033	0.02855		1.4315	0.60109	0.73539	0.80577	1.25811	0.56769	0.54342	0.44518
		0.2723	0.43542	0.90603	1.2876	0.673411	0.56119	0.0925	-0.00996		0.99616	0.34534	1.42525	0.83061	0.70209	0.6091	1.16433	0.51797
		0.8334	0.96449	1.64388	1.58662	0.560601	0.81992	0.29553	0.1012		0.47965	0.50696	0.65829	1.51891	0.70753	1.23758	0.63832	0.57109
		1.0091	0.67115	0.50046	-0.1685	0.392378	0.70178	0.09864	0.19146		1.03835	0.59826	0.88078	0.71625	1.09947	0.66567	1.11593	0.38562
		0.479	0.41976	1.02519	0.50754	0.411488	0.14584	0.26021	0.15495		1.58328	0.7343	1.41946	0.44923	0.98698	0.81086	1.03726	0.53685
		0.6171	0.42564	0.03251	1.76181	0.152989	0.64269	0.18415	0.30883		1.48785	0.54173	0.63559	1.26732	0.84743	0.93925	0.92107	0.41249
		1.1863	0.45011	0.46076	1.12135	0.251153	0.47174	0.008	0.34365		0.76362	0.78044	0.48428	0.93424	0.59057	0.74903	1.13914	0.39138
		0.6827	0.70165	0.39377	0.58677	0.085665	0.22365	0.10331	0.14933		1.18574	0.6026	0.66764	0.60599	0.86086	1.09118	0.7789	0.24362
		0.7316	0.81444	1.30906	1.03445	0.373538	0.28432	0.05134	0.1782		1.56104	0.38561	1.2928	1.65241	0.51012	0.84929	1.2707	0.4037
		0.6094	0.54657	1.01037	1.48605	0.334522	0.65568	0.05235	0.25149		2.15599	0.67898	1.55245	0.69252	1.05605	0.80644	0.37016	0.3416
		0.6431	0.60033	1.09732	1.01352	0.408475	0.6548	0.14366	0.38175		1.26889	0.80377	1.0028	1.00723	0.75598	0.58751	0.98015	0.79463
		0.4964	1.19527	1.12091	1.3415	0.376362	1.28302	0.08283	0.32499		1.68352	0.51637	0.40688	1.2865	1.09521	0.73136	0.70778	0.38663
		0.7571	0.89773	1.22307	1.3235	0.007629	1.10784	0.13438	0.19786		1.8112	0.91112	1.06817	0.79345	0.59702	1.20329	0.63701	0.30824
		0.5046	0.46169	1.29107	0.4142	0.193245	1.18383	0.15878	0.14429		0.64453	1.01	0.38638	0.60957	0.80483	0.53829	1.13226	0.79316
		0.8059	1.45384	0.89086	0.44895	0.260701	0.40926	0.05694	0.35307		0.31913	0.7943	0.49465	0.38638	0.5355	0.77251	0.92365	0.41656
		0.5254	0.43119	0.57031	0.98186	0.221702	0.62396	0.02332	0.25047		1.10251	0.56757	1.2579	0.35456	0.55967	1.25373	0.57035	0.99063
		0.4125	1.79354	1.66163	0.7973	0.050515	0.32879	0.04582	0.08806		1.24043	0.72198	0.60194	0.89103	0.94995	1.21361	1.97134	0.41088
		0.6923	0.54191	0.42565	0.60189	0.258992	0.30212	0.16667	0.17511			-0.1723	1.36381	0.8988	0.39106	0.25647	0.92568	0.4212
		0.2935	0.96183	1.50347	0.40341	0.154339	0.72892	0.04224	0.15398			0.38091	0.70781	0.8106	0.5387	0.41469	0.69903	0.5544
		0.4733	0.59534	2.73896	0.62446	0.16695	0.65959	0.10256	0.10388			0.44291	0.7389	0.82701	1.27341	0.76064	0.64307	0.52582
		0.6717	0.24323	2.48707	0.8587	0.248584	0.39611	0.06376	0.65086			0.94001	0.45235	0.56928	0.64013	0.6686	1.58412	0.5041
		0.4137	0.66489	1.55235	1.20846	0.209859	0.5592	-0.00964	0.12597			0.58747	0.86827	0.4722	1.56514	1.22567		0.56656
		1.0715	1.03304	0.89506	0.42658	0.390947	0.50051	0.10359	0.18657			1.09025	1.10628	0.53489	0.35822			0.32599
		0.6874	0.5069	1.07911	0.75598	0.067195	0.62388	0.14647	0.10238			0.43932	1.81315		0.67973			0.61812
		0.6381	0.55662	1.43577	0.73335	0.402665	0.61133	0.02596	0.21413			0.7766	1.035		0.45142			0.53061
		0.5784	1.0649	1.48443	0.26873	0.023758	0.77919	0.08548	0.56344			0.70752	1.72752		0.51651			0.38519
		0.3551	0.74596	0.44456	1.11108	0.106037	0.80261	0.14744	0.11124			0.22506	0.99093					0.63787
		0.7511	0.51056	1.5061	1.79461	0.209882	0.60211	0.10376	0.19744			0.16839	1.13411
		0.5409	0.4405	0.78306	0.88443	0.221075	0.60927	0.02173	0.46455			0.84425	1.4064
		1.1455	0.96449	1.74506	1.00706	0.102156	0.62472	0.11676	0.20734			0.38905	1.80918
		1.2025	0.83906	0.45477	1.00369	0.231708	0.40107	0.12387	0.2244			0.54305	1.30294
		0.7803	1.60649	2.30192	0.3437	0.441387	0.54364	0.16428	0.15077			0.28111	1.25469
		0.7012	0.6763	1.09036	0.70514	0.078344	0.62906	0.12709	0.27364				0.6133
		0.9775	1.22899	1.41962	1.17415	0.080673	0.70527	0.26647	0.28562
		1.4356	1.30056	0.95748	0.53443	0.122847	0.63185	0.16148	0.24581
		0.8337	1.03083	1.35042	1.22638	0.109948	0.71929	0.0689	0.21555
		1.4604	0.43447	0.53772	0.3708	0.120009	0.72837	0.18483	0.20614
		1.2768	1.59681	1.39555	0.62214	0.037641	0.29431	0.10659	0.13463
		1.1711	0.8767	0.64111	0.55509	-0.063768	0.64216	0.16178	0.15159
		0.5321	0.74057	1.06758	1.39788	0.09604	0.36962	0.08477	0.115
		0.8041	0.93904	0.79123	0.49912	0.093897	0.88885	0.03919	0.07121
		0.7103	0.24809	1.3841	0.80235	0.448765	0.59371	0.25282	0.09321
		1.6973	0.72927	0.78014	0.72536	0.277014	0.79846	0.15762	0.10467
		0.4184	0.73458	1.61965	0.92427	0.197701	0.42243	0.0997	0.00283
		0.4551	1.65137	0.61345	0.57654	0.086407	0.60182	0.03315	0.03704
		0.5534	1.48626	1.37853	0.96197	0.015485	0.70836	0.09054	0.18261
		0.5422	0.48403	0.80536	1.49862	0.041051	0.58788	-0.00358	0.07369
		1.3016	0.61786	0.98929	0.49611	0.285593	0.74926	0.32526	0.23443
		1.3335	0.394	0.99768	0.40947	0.048819	0.99593	0.10453	0.18009
		1.4653	0.7338	1.38288	0.9763	0.24935	0.55381	0.0452	0.16646
		0.8494	0.77663	1.85188	0.5189	0.260216	0.67089	0.06148	0.12718
		0.4474	0.75566	1.25084	0.3245	0.219772	0.73517	0.11213	0.37271
		1.1003	0.43517	1.37906	1.23582	0.056576	0.97598	0.15116	0.18595
		1.7312	0.60078	1.60405	0.58357	0.120444	0.83673	0.07169	0.21686
		0.9006	0.39726	0.82133	0.40161	0.311902	0.8303	0.07761	0.10543
		2.122	0.59128	1.26227	0.79792	0.09872	0.83843	0.05152	0.12585
		1.1577	0.45296	0.95915	0.36699	0.112646	0.7677	0.07163	0.31074
		0.6446	0.43134	1.13612	0.8153	0.301057	0.833	0.09692	0.33058
		0.5355	1.13257	1.0757	2.09735	0.176548	0.43215	0.16714	0.41483
		1.2222	1.47651	1.24719	1.41967	-0.012728	0.80454	0.06572	0.10673
		1.5399	0.99905	1.67058	0.72873	0.121272	0.50661	0.10426	0.1712
		1.2205	0.47046	1.43342	1.08687	0.21578	0.4868	0.06649	0.06831
		0.6515	0.91551	1.21535	0.4082	0.16027	0.74566	0.10435	0.27696
		0.8761	0.78238	1.37167	0.3714	0.158401	0.49207	0.07477	0.10262
		1.0531	0.53423	0.47577	0.68966	0.125168	0.7914	0.13719	0.10322
		1.0629	0.8205	1.42128	0.59654	0.129774	1.39597	0.05517	0.27185
		1.8951	0.3952	0.94045	0.2551	0.593666	0.96666	0.13164	0.22423
		0.9973	1.42863	1.46095	1.14477	0.154839	1.1972	0.04563	0.17489
		1.3963	0.32484	1.69416	0.4446	0.020705	1.45238	0.13908	0.24978
		0.5746	1.01269	0.71647	1.82304	0.120407	1.26263	0.04431	0.40124
		1.7918	0.4698	0.92517	0.53028	0.147093	1.83263	0.07996	0.18637
		0.7362	0.49527	0.73415	1.33381	0.097274	0.81589	0.04516	0.32882
		0.6009	0.35699	0.22798	1.21304	0.181338	0.7674	0.08865	0.47485
		1.0055	1.6235	1.53089	0.39514	0.0791	0.91492	0.18781	0.10749
		1.2248	0.78939	0.27118	0.28808	0.083124	0.71993	0.10638	0.24586
		1.1554	0.46898	0.92459	0.35483	0.866389	0.60038	0.12941	0.69052
		0.8615	0.30612	1.11101	0.54474	0.788995	0.90529	0.05861	0.39165
		1.5353	0.77285	0.86602	0.57232	0.095814	1.01081	0.1158	0.2593
		1.0271	1.19423	0.71146	0.59345	-0.019543	0.41116	0.12044	0.09656
		1.4928	0.93707	0.63343	0.4355	0.21957	0.60431	0.21987	0.28386
		1.2315	1.38363	0.58775	0.81458	0.262172	0.93042	0.24874	0.14648
		1.0404	1.17516	1.10154	0.37115	0.540443	0.41214	0.08211	0.17452
		2.0059	0.79435	1.86638	0.47589	0.580383	0.57604	0.12035	0.12229
		1.0697	0.58661	0.8123	1.01535	0.203196	0.59875	0.24588	0.1841
		1.5695	1.06714	1.64894	1.73267	0.520267	0.85923	0.31376	0.0898
		1.2526	0.41056	1.34971	0.85049	0.223016	0.8317	0.07151	0.14736
		1.1087	1.14031	0.11961	0.80327	0.224857	0.50216	0.05905	0.24521
		1.5464	0.89795	0.53108	0.63186	0.151273	0.50607	0.04805	0.0606		1.30782
		0.8508	0.67205	0.54362	2.95958	0.187555	0.99557	0.1002	0.19688		1.55964
		0.6882	0.77257	0.34231	0.81452	0.131851	0.33938	0.0492	0.14553		0.65143
		0.9093	0.43259	0.43012	0.86771	0.207767	0.32185	0.18215	0.32389		1.03308
		1.2961	0.53275	0.43823	1.26929	0.393417	0.64777	0.08896	0.09965		2.51939
		1.0034	1.74224	1.25051	0.88352	0.180885	0.60056	0.09651	0.11413		2.23973
		1.3916	0.68657	0.37882	0.68359	0.109522	0.56335	0.01921	0.22433		1.56788
		1.0813	0.54728	0.61828	0.85054	0.331035	1.07879	0.0296	0.28379		0.93609
		0.5089	0.71762	1.33842	0.85035	0.317265	0.39255	0.07352	0.13072		1.21467
		0.7169	0.61251	0.98315	1.26037	0.085722	0.68422	0.05837	0.40295		0.90516
		0.7137	0.98219	0.93636	1.24776	0.100675	0.53604	0.08524	0.17807		0.95144			2.3743		1.05719	0.66029
		0.8524	0.96424	0.79126	0.97377	0.180701	0.64401	0.14879	0.16755		0.76745			1.30803		0.6245	1.16475
		0.6267	1.79441	0.63761	0.87307	0.236728	0.83243	0.32598	0.06271		0.67793			0.71787		0.3476	0.39157
		0.5122	1.26462	0.24327	0.63356	0.493255	0.57938	0.17151	0.15382		0.56686			2.60872		0.47388	0.22544
		0.5025	0.64369	1.38861	1.58319	0.069795	0.94815	0.15078	0.10031		0.7358			0.60965		0.61181	0.14033
		1.2602	0.97453	0.86355	1.40927	0.826217	0.85677	0.04254	0.08989		0.29322			2.76908		1.79471	1.30245	0.32133
		0.9866	0.57907	0.97456	1.20438	0.08985	0.67299	0.15889	0.30489		0.26339			1.23448		0.55317	0.5459	1.42338
		0.9232	1.08164	1.38657	1.17635	0.124434	0.27527		0.24653		0.26742			1.18084		0.72848	0.74112	0.14121
		1.5707	1.09168	2.22541	1.85977	0.102226	0.88221		0.22941		0.47579			0.6474		0.66813	0.69989	0.22173
		1.3036	0.53519	0.88815	1.68479	0.214823	0.6266		0.08778		0.43653			0.78874		0.40298	0.69176	0.25246
		1.2994	0.98266	0.41549	1.00737	0.142061	0.94514		0.16804		0.40963			1.38633		0.34388	1.50542	1.26378
		0.904	1.50349	0.20979	1.28938	0.384705	0.25137		0.17212		0.37801			0.90869		0.4259	0.48229	0.68455
		0.8275	0.31661	1.73523	0.47815	0.159049	0.93789		0.25546		0.66422			1.68596		0.2716	0.63698	1.04346
		2.0461	1.07403	0.3408	1.82916	0.908224	1.18391		0.16075		0.24289			0.38068		0.39123	0.60553	1.09336
		0.5257	1.0547	0.76031	1.25017	0.285137	2.07273		0.0769		0.65269			1.30358		0.46131	0.4203	0.6738
		1.2545	0.36634	1.02616	1.06784	0.155175	0.72633				0.32558		1.60221	2.75065	0.37579	1.17526	0.31564	0.37927
		0.2727	0.70772	0.16053	0.90623	0.241852	1.01983				0.31425		1.11585	1.14029	0.44532	0.69327	0.67391	0.95027
		0.4305	1.01434	1.06889	1.19047	0.258888	0.95654				0.55678		1.17404	1.36547	0.87963	1.17851	0.59545	1.2623
		2.5513	1.37654	1.65647	0.61023	0.57926	0.75945				0.93386		2.51586	1.06658	0.94678	0.40585	0.78326	1.16712
		1.2807	0.41782	0.69984	1.53725	0.27261	0.84423				0.63013		1.42496	1.03329	0.80386	0.38436	0.58603	0.44326
		0.9041	1.40771	1.04463	1.09526	0.171533	0.86005				0.73367		0.8424	1.45876	0.5721	0.46329	0.96132	0.4562
		0.615	0.6519	0.02116	0.92821	0.606031	1.09283				0.54886		1.27188	0.33834	0.42476	0.50675	0.77204	0.9503
		1.3405	1.64809	0.79585	1.12538	0.264925	1.03927				1.04646		0.25205	1.02573	0.89185	0.69641	0.65198	2.26456
		0.8351	1.0946	0.56303	1.41484	0.190056	0.44359				1.67302		0.80736	0.61059	0.55593	0.60408	0.35022	2.01925
		0.4293	0.92748	0.68866	0.94835	0.528935	0.69749				1.47381		1.04327	0.30888	0.55486	0.35226	0.81252	0.55401
		1.0805	0.90758	1.0881	0.46258	0.526443	0.93564				1.34002		0.6513	1.19691	0.89919	0.57804	0.66268	0.81871
		1.2065	0.90342	0.55502	0.51162	0.808904	1.23106				0.67397		1.1341	0.5832	0.46327	0.50001	0.5207	0.6657
		1.4534	1.28289	0.50063	0.65733	0.154929	1.01117				1.19636		1.19095	0.66223	0.43891	1.03388	0.55151	0.2567
		0.8449	2.00422	0.65887	2.93661	1.94697	1.30928				0.74237		0.2587	0.34819	0.60419	0.61932	1.30632	1.01437
		1.0368	0.62694	0.82891	1.0944	1.60878	0.89382				0.86974		1.0037	0.93495	0.7572	0.45237	1.15844	0.39412
		0.5245	0.95272	0.98478	0.75644	0.162197	0.7395				0.70893		0.85009	1.09859	0.24548	0.47566	0.28279	0.5083
		1.0046	1.69845	0.5878	0.83159	0.105708	0.7738				0.75086		0.70161	0.85836	0.46518	0.77347	1.15133	0.67273
		1.4526	0.84461	1.56419	0.6613	0.249212	0.61092				0.77158		0.76693	1.23193	0.24827	0.5181	0.77888	0.24673
		1.2096	1.69787	0.66689	1.68614	0.094091	0.76192				0.69412		0.82858	0.48863	0.54846	0.52355	0.53703	0.35803
		0.4352	0.68843	0.96301	1.34827	0.902182	1.218				0.72068		1.39787	1.02354	0.59185	0.44128	0.90815	0.73794
		0.6787	1.88842	1.26098	0.72384	0.330435					0.43989		0.9613	1.88801	0.51612	0.75204	0.28517	0.34589
		2.3932	1.64538	0.42014	0.7121	0.4942					0.69216		0.80005	0.71504	0.62353	0.97951	0.86816	0.77137
		1.1556	1.13503	0.811	1.79926	0.272197					0.61336		1.40687	0.58449	0.67017	0.6112	1.03524	0.36968
		0.7085	0.60519	0.46114	0.51288	0.081647					0.84573		0.99651	1.74713	0.49718	1.08623	0.54949	0.63476
		1.3431	0.80172	2.22098	2.77943	0.022739					0.94638		1.21492	0.81803	1.07427	1.29662	0.44479	0.60071
		0.8802	1.31058	1.20212	0.9334	1.08143					0.40917		0.39262	1.34855	0.82077	0.47914	0.25846	0.38987
		0.9544	1.0028	0.88007	1.64016	0.171078					1.04041		0.66549	0.59544	0.99843	0.87415	1.98843	0.43529
		0.9954	1.17766	0.3986	1.71946	0.415728					0.2478		0.71808	0.37871	0.62893	0.55434	0.84168	0.83894
		1.4922	0.82737	0.83897	0.69434	0.827481					0.67309		0.57753	0.77867	0.78568	0.6477	0.67624	0.74696
		2.2869	0.19864	1.36905	1.24104	0.71864					0.95805		1.15428	3.35098	1.57943	0.4376	1.3973	0.25987
		1.4862	1.54995	0.61719	1.81935	0.55577					0.82776		0.26102	0.88262	0.83566	0.86303	0.76256	0.30176
		0.8677	1.23795	1.55061	0.54573	0.891302					1.68714		1.11092	1.28394	0.50177	0.40519	1.12808	0.21841
		1.0143	0.45875	0.30994	2.6644	0.176758					0.61594		1.02801	0.71878	0.4055	1.33522	1.3205	0.67691
		0.803	1.11909	0.66494	0.90201	2.0902					0.38299		0.72361	1.25519	1.00253	0.56211	0.4768	0.55426
		2.1758	0.94358	0.9368	1.70913	0.248018					0.81204		1.36561	0.59138	0.9061	0.50842	1.50142	0.37852
		1.3339	1.29193	0.17578	1.88575	0.576627					0.98636		0.75602	2.26434	0.39043	0.95971	0.64759	0.51825
		1.1815	0.59883	0.94574	1.23947	0.266494					0.96415		0.53883	1.53611	0.43002	1.23925	0.40529	0.71523
		1.5504	0.90743		0.74108	0.172138					0.5801		1.18459	0.62741	0.74368	0.92565	0.56783	0.39743
		0.9663	0.92388		0.77628	0.56451					0.81		0.8345	1.00423	0.56678	0.79813	0.4926	0.38774
		1.0276	1.03707		1.11437	0.19862					0.85752		1.79241	0.52656	0.36564	0.51249	0.43044	0.99835
		2.1176	0.9477		1.23857	0.059628					0.37166	0.84036	1.61199	0.9956	0.40679	0.30028	0.99355	0.35678
		1.0482	0.95979		1.221	0.079637					0.42371	0.76353	1.92965	0.62297	0.2454	0.44267	1.4584	0.49554
		1.5974	1.45479		2.57436	0.279921					1.39071	0.90153	0.41003	0.67041	0.7406	0.34129	0.72199	0.7001
		0.8502	0.74554		1.20476	0.211252					1.30822	1.78116	0.56749	1.37249	0.91858	1.11181	0.68364	0.44985
			1.23203		1.90743	0.83952					1.02023	0.97216	1.9961	0.46211	0.29773	1.10725	1.00839	0.61184
			0.66061		1.75554	0.779957					1.08876	0.45477	0.78806	1.16409	0.3301	0.80822	1.32479	0.32959
			1.35515		1.0224	0.515868					0.73141	0.69602	1.05721	0.37418	0.38709	1.03803	0.47161	0.46582
			1.00186		1.24185						0.83468	0.47433	0.81059	1.02069	0.33881	0.2921	1.04622	1.40119
			0.88283		0.44304						0.65457	0.59021	1.9219	1.07878	0.29903	0.70425	0.45352	0.58235
			0.73386		0.45526						0.39828	0.91958	1.01972	0.6929	0.46721	0.78156	0.61895	0.54615
			1.72098		1.72665						0.43668	0.71444	0.92264	0.63961	0.55787	0.624	0.77511	0.87465
			1.20576		0.94568						0.52043	0.47824	0.9513	0.71595	0.41773	0.96779	1.58251	0.3613
					1.42682						0.46134	0.89024	1.15893	0.61448	0.93816	1.22609	1.13454	0.73675
					1.55155						0.28092	0.39517	0.91629	0.56618	0.50881	0.53865	0.63581	0.64728
					0.9982						0.68869	1.15734	1.15866	1.25825	0.49451	0.90733	0.95392	0.37575
					0.34908						0.86733	0.53556	0.83594	0.6187	0.90512	0.72668	1.21608	0.56005
					0.4454						0.52443	0.64253	0.49127	1.20278	1.34822	1.14245	0.78563	0.51952
					0.50436						0.3695	0.81411	0.55586	0.8874	1.54133	1.12525	0.7062	0.75049
					0.42248						1.01905	0.29673	0.73567	2.03886	0.95855	0.45495	1.07193
					0.38886						0.83856	2.24817	0.805	0.374	0.30722	0.90433	1.22365
					0.69622						0.89125	1.58488	0.58662	1.33797	1.56985	0.91895	0.99313
											1.03154	0.46253	1.21844	1.09297	1.55094	0.46288	0.65738
											0.3921	2.05835	0.86628	0.90679	1.21368	1.24129	0.42488
											0.75343	1.03815	0.78286	1.18655	0.83582	0.53044	1.56472
											1.24948	1.12396	1.08959	1.03965	0.84102	0.51978	1.25825
											2.05066	0.7356	0.72554	0.69244	0.27655	1.02923	1.05735
											0.24407	0.78891	0.37883	0.78382	0.24352	1.39696	0.91121
											1.33329	0.34719	1.29312	0.82723	0.7757	0.89372	0.60059
											0.57522	0.82095	0.92539	1.07802	0.4392	0.51055	1.17121
											0.85718	0.47564	0.25143	0.72537	0.24975	0.75071	0.99403
											0.44238	1.04165	0.8688	1.24962	0.8593	1.52134	1.732
											1.48286	0.71537	0.45803	1.29332	1.22743	0.68187	0.46254
											1.16023	0.59542	0.44961	0.63668	0.95916	0.69639	1.10177
											1.0216	0.79374	0.93714	0.57594	1.06911	1.21779	1.14145
											0.66008	1.30028	1.2787	0.85054	0.87974	0.6648	0.69583
											1.16303	0.67558	1.24518	0.64216	0.51134	0.55218	0.6403
											1.02693	1.09771	2.32578	0.41951	0.6187	1.11509	0.91864
											0.39898	1.4385	1.19218	0.49217	0.35664	1.42836	1.14451
											0.66228	0.9481	1.20581	0.95824	0.50921	0.62165	1.56984
											0.73052	0.69534	0.61737	0.92345	0.61557	0.6502	1.12492
											1.33357	0.66294	0.97751	0.8887	0.72865	0.56264	0.71915
											0.99548	0.44618	0.78964	0.49574	0.6384	0.33852	1.20005
											0.39976	1.03775	0.79585	0.87738	0.68641	0.58271	0.71478
											0.40398	0.69024	0.81248	1.42533	0.42332	0.60491	1.1654
											0.60287	0.83561	0.75248	2.21836	0.45908	1.12105	0.40631
											1.14486	1.49519	0.5524	0.57655	0.83184	0.65867	0.76361
											0.52097	1.87863	0.72508	0.29944	0.49784	0.7864	0.44057
											0.39878	0.95502	1.7352	2.17269	0.72121	0.82537	1.09393
											0.23648	0.83798	0.73585	0.89215	0.75077	0.57954	0.41177
											0.63749	0.91192	1.07562	0.76259	0.4261	0.91569	0.262
											0.9655	1.68498	1.15807	2.50847	0.47353	0.62297	0.78629
											1.19841	1.35632	0.9884	1.42075	1.47576	0.85214	0.80161
											0.91928	0.43432	1.05171	1.28664	1.14212	0.52647	1.29707
											0.95256	1.79298	0.70315	1.91471	1.09084	1.01961	0.85174
											0.90743	0.76706	0.65239	0.64834	0.48127	0.89081	1.18938
											0.65537	1.20197	1.08738	0.82798	1.37648	0.87863	1.26113
											0.7854	0.61677	0.85487	0.72884	0.31928	0.79908	0.85579
											0.46865	0.88269	1.17637	0.61999	1.41473	0.74204
											1.1577	1.90625	1.2262	0.8137	1.18195	0.69476
											0.34053	0.35098	0.69023	1.61879	0.8923	1.30837
											0.76942	0.29196	0.4825	1.33933	1.52768	1.10768
											0.53133	0.46177	1.13835	0.94095	0.98657	1.0502
											1.49351	1.77648	0.90217	2.01987	1.07079	0.54259
											1.49434	0.93656	0.65013	0.34381	0.53992	0.80561
											1.80639	1.99722	1.30189	0.54877	0.71092
											0.63653	0.56997	1.10784	1.13606	1.2703
											0.27776	1.96187	1.29407	0.8295	0.89163
											0.29399	0.37689	0.36903	0.5038	1.56176
											1.08663	0.61973	0.85369	0.49959	1.61722
											0.52613	1.33505	1.19783	1.83315	0.45878
											1.47308	1.0684	1.00813	0.55315	1.19672
											1.09746	0.65242	1.818	0.75651	0.68585
											1.17326	1.24687	0.61874	0.68386	0.63541
											1.08902	0.67916	2.06569	0.66444	0.44291
											0.80376	0.49416	1.77991		0.92569
												0.76132	1.44227		0.66603
												0.67528	0.53596		0.61544
												1.21825	0.86224		1.32253
												0.54985	1.03093		0.87439
												1.09481	0.53725		0.55122
												0.8234	0.84767		0.69797
												0.72875	0.78521		0.83197
												0.6007	0.60438		0.23921
												0.42518	0.46426		0.38764
												0.84114			0.32661
												0.48738			0.69613
												0.81959			0.78991
												0.45319			0.66737
												0.7469			0.54178
												0.72131			1.31378
												0.4831
												1.22705
												0.6916
												1.25858
												1.15417
												1.33056
												0.69373
												0.79865
												1.03558
												1.02191
												1.09555
												0.86708
												0.7818
												0.98403
												0.65706
												1.10913
												0.40952
												0.93312
												0.68432
												0.848
												0.8147
												0.83194
												0.79282
												0.57582
												0.64907
												0.7585
												0.63655
												0.95502
												1.01862
												1.28079
												1.05578
												0.91614
												0.87121
												1.78591
												0.54833
												0.85968
												0.53132
												0.96254
												0.57004
												0.53085
												1.32706
												1.05336
												1.24844
												1.34928
												0.60406
												0.74684
												1.44397
												0.88193
												0.59636
												0.81784
												1.55412
												0.97781
												0.51276
												0.89103
												0.42721

## Sheet: Fig 4b
DDB2 accumulation (IF)		U2OS WT
		10 min		40 min		2 h		8 h
		-VCPi	+VCPi	-VCPi	+VCPi	-VCPi	+VCPi	-VCPi	+VCPi
		0.9938	0.80421	0.22487	0.87645	0.07232	-0.28858	0.08774	-0.07415
		0.97467	0.7475	0.82127	0.25552	0.22215	0.44607	0.25012	0.01068
		1.40839	0.36253	0.07626	0.48376	0.36226	1.17846	0.23202	0.56021
		1.13627	0.46569	1.33561	1.0773	0.21761	0.31993	-0.0458	0.86734
		1.99524	0.65074	0.31113	1.13334	0.191	0.8868	0.36117	0.66522
		2.75073	0.96236	0.29246	0.95733	0.45698	0.68268	0.25921	0.3278
		0.48966	0.81236	0.43179	1.36715	0.13006	0.73057	0.37605	0.47401
		1.88716	1.24754	1.35125	0.68041	0.38439	0.09785	0.39423	0.11281
		1.21138	0.77322	0.02594	1.40508	0.04089	0.59078	0.11802	0.38861
		2.0487	0.68745	0.54627	0.78002	0.11706	0.51467	0.13485	0.38246
		1.81883	0.55009	0.1602	0.58606	0.11426	0.8231	0.1906	0.19013
		1.35128	0.82563	0.03597	0.88023	0.10596	0.73963	0.11085	0.36055
		1.57619	0.76111	0.41456	0.66581	0.10977	1.01268	0.27971	0.55374
		2.03447	1.38322	1.37883	0.56327	0.15939	1.51811	0.29385	0.76259
		0.80244	0.8092	0.26633	0.46661	0.26776	1.60054	0.2542	0.28897
		2.04492	1.66344	0.21922	0.86554	0.19107	0.35294	0.24173	0.10674
		2.27036	0.92188	0.54126	0.9018	0.14475	0.73727	0.31655	0.15235
		1.69027	1.64971	0.32707	0.97057	0.21289	1.16883	0.1107	0.12213
		2.15372	1.24964	1.7199	1.26162	0.32349	0.47162	0.4307	0.43329
		1.46313	1.52301	1.12808	1.51851	0.17075	1.0957	0.12241	0.56024
		1.67017	0.92985	0.79822	0.82508	0.17311	0.5771	0.26619	0.52929
		2.05788	1.38393	0.29309	1.48218	0.27192	0.75452	0.07598	0.33066
		2.49715	0.70552	0.76211	0.62558	0.13535	1.0714	0.45424	0.23557
		1.09747	0.88758	1.54502	2.66225	0.27424	0.87122	0.0334	0.47865
		0.82772	1.57696	0.43861	0.45195	0.35205	1.42219	0.14556	0.39572
		1.18892	1.01609	0.46603	1.68794	0.34964	1.10796	0.14222	0.77926
		1.47279	0.8867	2.05315	1.17992	0.72406	0.6078	0.4804	0.64211
		1.7183	1.44769	0.14176	2.43057	0.15206	1.62433	0.1746	0.37063
		1.75539	0.97843	0.41668	1.31525	0.16442	0.95143	0.13235	0.58414
		1.69162	2.09509	2.43188	0.63185	0.40067	0.47441	0.18477	3.11583
		2.16625	0.72531	1.42899	0.74514	0.38783	0.80735	0.38575	0.39499
		1.32423	1.96082	0.52942	0.70499	0.13473	0.54658	0.32576	0.36511
		0.89508	1.58013	0.40086	1.01775	0.42198	0.58268	0.3994	0.03149
		1.03268	1.12125	0.16802	0.75522	0.30302	1.00118	0.36055	0.12551
		0.88671	1.63209	1.18594	0.69896	0.34451	1.53828	0.29101	0.19577
		0.83858	0.35516	0.6786	1.40572	-0.0006	1.45049	0.24209	0.29081
		0.43312	1.04897	1.53604	0.96855	0.11779	2.09784	0.18528	0.32471
		0.90617	1.43008	0.33469	2.53052	-0.34555	1.7158	0.34229	0.61823
		0.22005	1.7155	1.34587	1.57026	0.13782	1.78049	0.36207	0.69928
		0.89182	0.60446	1.22356	1.57405	0.45953	1.36246	0.35963	0.34381
		0.91147	1.63946	1.22945	0.78429	0.07551	0.57704	0.35573	0.59356
		0.6434	1.39128	0.82245	2.05211	0.18831	1.82961	0.50526	0.43029
		0.94361	1.34089	0.62847	1.96505	0.70913	1.40585	0.51639	0.42489
		0.51058	2.06422	0.58039	1.5867	0.41397	2.54146	0.34184	0.47145
		0.02833	1.70923	1.06642	1.47349	0.20408	3.12567	0.56853	0.46922
		0.99152	1.35661	0.5621	1.42876	0.18056	2.17181	0.17535	0.19989
		0.47141	1.37015	1.23714	1.59903	0.50883	2.02038	0.55419	0.28313
		1.50431	2.40845	0.5239	1.51523	0.70379	1.24054	0.18344	0.20665
		1.10379	1.07471	1.64724	0.96469	0.01104	1.52687	0.19509	0.72983
		1.43865	0.70522	0.99761	2.77827	0.04788	1.79903	0.31897	1.09641
		0.36394	0.59065	1.00897	2.25824	0.09622	1.18739	0.35379	0.38526
		0.41871	0.66962	0.61595	1.56008	0.05298	0.82153	0.19962	0.13034
		0.94262	1.08927	0.69495	1.44272	0.4968	0.93983	0.36784	0.17767
		0.2189	1.28861	0.95302	1.29984	0.44038	1.32388	0.33375	0.78125
		0.90657	1.13537	0.77148	0.43141	0.11562	-0.34942	0.52057	0.55452
		0.37282	1.67827	0.23075	0.42009	0.47985	-0.48012	0.11466	0.22923
		0.49167	0.61977	1.34787	0.51356	0.24516	-0.08767	0.24863	0.5913
		1.60143	0.64762	1.10323	2.56589	0.42367	0.39374	-0.40643	0.65203
		0.51107	2.12146	1.475	3.70004	0.22819	1.7076	0.25274	0.69322
		0.90224	1.86297	0.38875	3.36902	0.19157	0.03776	0.19646	0.49913
		0.61331	1.35713	1.63708	0.23121	0.18647	0.25404	0.27221	0.35637
		0.66404	1.03395	1.75532	2.49684	0.3241	0.33378	0.02539	0.28437
		0.63536	2.12764	0.24844	0.96702	0.09277	1.09215	0.15971	0.47763
		0.31854	2.04087	0.10469	3.69625	1.33902	1.35328	0.0685	0.12695
		1.32239	2.31348	1.30278	3.88171	0.2464	0.73975	1.4472	0.47923
		0.88925	4.68149	1.724	2.72373	0.51963	1.21552	0.2718	0.44407
		0.8743	2.29991	1.68818	0.95139	0.89285	0.66816	0.22585	0.18456
		0.58719	1.18029	0.43138	3.01427	1.52108	1.03498	0.2236	0.42256
		0.2152	1.22267	0.33756	1.15964	0.63672	0.38337	0.4239
		0.71455	1.56995	0.85095	3.28387	0.52824	0.447	0.21974
		1.05309	5.07135	0.59191	4.07696	0.56948	0.44184	0.23907
		0.76777	3.32904	0.4343	1.67521	0.12617	0.20847	0.69897
		0.71926	3.46809	0.43537	1.27592	0.41903	0.82752	0.15532
		0.46888	2.8016	0.20803	0.91774	0.71726	0.21811	0.14855
		1.24893	0.75043	0.23479	3.15852	0.39554	0.28034	0.26515
		1.61188	5.43931	1.90487	1.43925	1.08582	0.68545	0.18977
		0.40438	2.759	0.49966	4.8075	0.83322	0.44822	0.1752
		1.04971	3.3465	0.29781	1.30096	0.46173	0.60679	1.26246
		0.89933	1.28797	0.30171	0.58842	1.19306	0.52192	0.16362
		0.59917	1.39547	1.96617	1.21092	0.03881	0.29607	0.23353
		0.37326	0.94079	0.1541	2.35421	1.33734	1.47024	0.34505
		0.41987	6.99964	0.09897	2.52248	0.8173	1.05939	0.39025
		0.59914	4.91363	0.99318	2.21286	0.8741	0.75479	0.18911
		0.58982	3.18754	1.35054	1.26652	0.18946	0.8453	0.77739
		0.39846	3.33784	0.51763	4.00565	0.94499	0.44528	0.20424
		0.74239	3.9515	0.91582	5.32377	0.40348	0.30524	0.20009
		1.00778	2.68748	0.76095	5.24254	0.15659	0.61303	-0.03272
		0.5863	2.4666	1.14156	1.75008	0.37535	0.49702	0.11308
		0.28879	1.98	0.85506	1.05383	0.99881	0.59827	0.26649
		1.22401	2.62165	0.217	3.15152	0.50683	0.33191	0.39119
		0.92781	1.43357	0.23243	3.20193	0.59304	0.41304	0.48139
		0.37844	2.44085	0.36272		0.35582	2.23438	0.3401
		0.35014	2.47936	0.19805		0.68542	0.70162	0.37313
		0.95242	2.12613	0.36163		0.28272	1.0953	0.47437
		0.46208	4.10413	1.12877		0.75351	1.32476	0.16908
		0.85303	4.29253	2.53807		0.51361	0.57578	0.33036
		0.25725		0.20936		0.49035	0.43324	0.29421
		0.59345		1.12177		0.53174	1.13314	0.06956
		0.17198		1.9461		0.05598	1.35956	0.31368
		1.3941		2.16363		0.49251	0.64646	0.18779
		1.37118		0.73036		0.81058	1.01854	0.32463
		0.51171		0.07099		0.63035	1.28372	0.21581
		0.60759		0.35868		0.95402	1.06229	0.08629
		0.33169		-0.05495		0.24759	0.80461	3.59294
				0.16165		0.92586	0.31602	0.09374
				0.25707		0.37677	0.58466	0.23563
				1.58702		0.62024	0.88863	0.20179
				0.59045		0.08986	0.87576	0.02656
				1.90069		0.50699	1.8368	0.20482
				0.08389		1.14537	0.85029	0.17442
				-0.01514		0.30014	1.05695	0.299
				0.09557		0.17343	0.7359	0.07374
				0.3097		0.23464	1.40393	0.15107
				0.31002		0.07431	1.93895	0.13214
				2.13566		0.33852	0.33152	0.20568
				1.04981		0.79167	1.17332	0.08175
				0.2761		0.51944	0.60261	0.21765
				1.5155		1.11497	0.92633	0.21234
				0.2872		0.16538	0.59306	0.14704
				0.39467		0.13505	0.91582	0.42286
				1.18439		0.26031	0.62599
				1.18809		0.53488	2.1145
				0.97716		0.26868	0.62524
				0.10518		0.25536	1.6908
				0.78462			1.39135
				0.30348			0.79573
				1.86011			0.47209
				0.59977			0.83528
				0.50279			0.95105
				0.44361			0.23495
				1.41107			0.39442
				0.66772			0.63892
				1.16673			0.76556
				1.08025			0.46604
				0.12312			0.38938
				2.23891			0.37497
				1.86554			0.76104
				1.14837			0.60435
				1.3264			0.36289
				0.29382			1.79604
				1.51384			0.8693
				0.7026			0.38983
				0.79575			0.16344
				0.74149			1.37975
				0.1132			0.7862
				0.31551
				0.28691
				0.2563
				1.57493
				1.33513

## Sheet: Fig 4f
XPC accumulation (IF)		U2OS WT
		10 min		40 min		2 h		8 h
		-VCPi	+VCPi	-VCPi	+VCPi	-VCPi	+VCPi	-VCPi	+VCPi
		1.01412	0.380321	0.07824	-0.069036	-0.28451	0.158901	-0.33597	-0.399336
		0.44498	0.127114	0.27129	0.050501	0.32588	0.224732	0.26616	0.23026
		0.64278	0.521755	0.02228	0.098315	0.07459	0.086485	0.17845	0.164297
		0.79034	0.100987	0.10083	0.306953	0.06782	0.341288	0.04206	0.09653
		0.86261	0.215179	0.23057	0.201043	0.23986	0.214703	0.07981	0.091365
		0.91794	0.495984	0.52469	0.087384	0.14965	0.370787	0.15118	0.041718
		0.72625	0.26217	0.50175	0.021897	0.03682	0.347217	0.07812	0.289739
		0.42754	0.130016	0.21134	0.20116	0.15583	0.188935	0.0723	0.092095
		0.97681	0.376978	0.12118	0.299792	0.17928	0.425341	0.01096	0.222581
		0.19022	0.422899	0.25122	0.022247	0.03085	0.269412	0.13516	0.161178
		0.90496	0.194727	0.18324	0.198177	-0.01172	0.248099	0.01962	0.288044
		1.35239	0.684974	0.11289	0.104111	0.20679	0.122008	0.04514	0.050811
		0.85592	0.376304	0.93047	0.17313	0.22114	0.207515	0.18636	0.253864
		1.20641	0.423941	0.23926	0.073282	0.05197	0.223123	-0.04308	0.234209
		0.38164	0.313674	0.19599	0.041792	0.07967	0.22525	0.1018	0.157143
		1.64848	0.238455	0.11874	0.118963	0.22849	0.343457	0.22934	0.197174
		0.38232	0.344359	0.12418	0.012373	0.21551	0.2599	0.12636	0.22004
		0.41018	0.291583	1.26746	0.118865	0.16179	0.389242	0.34507	0.038896
		0.65073	0.587116	0.64715	0.247344	0.19004	0.402279	0.19845	0.193001
		0.77974	0.509597	0.86678	0.187313	0.18423	0.417169	0.05149	0.159112
		0.32252	0.176993	0.01856	0.277529	0.37	0.411709	0.10351	0.040275
		0.32065	0.357135	0.32268	0.179882	0.14772	0.10731	0.12102	0.288432
		0.65386	0.710479	0.77095	0.153507	0.40344	0.466995	0.29153	0.263294
		0.98795	0.557334	0.05946	0.150962	0.22635	0.415105	0.11587	0.164821
		1.21277	0.39169	0.68038	0.261009	0.22021	0.559896	0.04188	0.207932
		0.44802	0.207074	0.279	0.217973	0.37178	0.422393	0.06374	0.185568
		0.86658	0.380902	0.77233	0.125157	0.29778	0.251081	0.28212	0.310761
		1.11063	0.284326	0.63442	0.162025	0.59119	0.119706	0.24118	0.324261
		0.52378	0.526131	0.43602	0.250285	0.09964	0.215191	0.12804	0.301293
		0.65294	0.329101	0.43774	0.318956	0.35806	0.299462	0.19876	0.194694
		1.39345	0.313252	1.2503	0.099858	0.16544	0.255589	0.05757	0.234422
		0.56509	0.272281	0.19127	0.230476	0.08404	0.378216	0.13156	0.175938
		0.92053	0.398705	0.14065	0.260598	0.18599	0.463718	0.09745	0.135351
		1.50736	0.377081	0.2299	0.101301	0.40458	0.574126	0.16468	0.155799
		0.68207	0.316783	0.18473	0.383992	0.17626	0.51283	0.49004	0.261244
		0.672	0.373336	0.29126	0.142278	0.19395	0.537697	0.07208	0.186149
		0.72959	0.446154	0.44216	0.172226	0.46267	0.605333	0.08975	0.229927
		1.05708	0.175138	0.20692	0.184746	0.16985	0.280383	0.33822	0.16748
		1.20715	0.295015	0.31817	0.387836	0.10189	0.437633	0.11087	0.382594
		0.78595	0.697716	0.23746	0.062741	0.36164	0.433818	0.14435	0.243761
		0.78609	0.425909	0.3591	0.126737	0.12333	0.389591	0.17449	0.254162
		1.64772	0.296843	0.0499	0.195344	0.08155	0.395177	0.13241	0.115035
		1.04018	0.288749	0.32774	0.330115	0.20411	0.506845	0.11323	0.376072
		2.19331	0.793999	0.12324	0.117193	0.21765	0.284467	0.14645	0.20072
		1.67377	1.03738	0.1237	0.055396	0.32265	0.335948	0.13657	0.210596
		1.43182	0.630205	0.59349	0.20157	0.24084	0.598107	0.1921	0.180704
		0.96821	0.356292	1.07289	0.136407	0.20809	0.032626	0.17199	0.17233
		0.53201	0.257408	-0.02663	0.188217	0.20989	0.085562	0.18935	0.18255
		1.12933	0.647945	1.06263	0.314492	0.14592	0.292054	0.12619	0.118426
		0.4687	0.651991	1.46648	0.033972	0.21724	0.306598	0.23979	0.193598
		1.31016	0.387116	0.21185	0.109781	0.12886	0.398997	0.20901	0.307622
		0.6364	0.773784	0.11524	0.186213	0.14687	0.608021	-0.06373	0.209568
		0.63716	0.42397	0.3563	0.140949	0.04725	0.339193	0.20545	0.240395
		0.74485	0.202038	0.16456	0.624096	0.25785	0.446167	0.12978	0.251623
		0.90541	0.972692	0.42727	-0.095053	0.20286	0.170636	0.2215	0.200749
		0.79827	0.583962	0.61503	0.194237	0.33176	0.401323	0.09287	0.230084
		1.52646	0.481824	0.05553	0.527431	0.03048	0.359814	0.19352	0.252456
		0.98519	0.507701	0.09108	0.10852	0.13323	0.398624	0.16038	0.21491
		1.03111	0.771335	0.83518	0.334991	0.34891	0.644225	0.16303	0.046257
		1.24654	0.303134	1.9021	0.155078	0.00986	0.149124	0.16122	0.161096
		0.57591	0.383531	1.14728	0.116615	0.44677	0.376328	0.36891	0.193943
		0.72555	0.596146	0.19143	0.127446	0.07668	0.342577	0.17343	0.258473
		0.95257	0.446979	0.31011	0.068244	0.25505	0.014661	0.12821	0.226835
		1.51643	0.35465	0.49557	0.110716	0.13626	0.512602	0.2509	0.168532
		0.79594	0.636945	0.29056	0.355187	0.19086	0.346939	0.26053	0.170795
		1.29032	0.550602	0.14429	0.580626	0.29014	0.310631	0.04394	0.16579
		1.83081	0.247172	0.93951	0.171792	0.31989	0.150112	0.13668	0.427486
		0.72192	0.51982	0.14775	0.051777	0.14847	0.189188	0.1502	0.936309
		0.92004	0.563056	0.48003	0.149529	0.62231	0.316219	0.17288	1.49388
		0.84601	0.654973	0.43939	0.629709	0.24464	0.120663	0.23361	0.250934
		0.81621	0.165697	0.45192	0.148419	0.4453	0.3902	0.13314	0.305623
		0.63581	1.11596	0.82591	0.224011	0.34536	0.360274	0.14088	1.383
		1.43189	0.543282	0.15574	0.147286	0.71226	0.634727	0.21842
		1.12292	0.619935	0.18374	0.112252	0.41318	0.101598	0.09885
		0.97674	0.752931	0.61911	0.294057	0.17222	0.496383	0.57121
		0.69973	0.407726	0.24722	0.105286	0.27474	0.4746	0.14385
		1.11535	0.51091	0.09984	0.045614	0.42019	1.30776	0.0192
		0.89289	0.574742	0.91278	0.188212	0.13756	0.261483	0.06897
		0.93765	0.840313	0.68782	0.496579	0.55917	0.403234	0.22516
		0.76618	0.668443	0.1176	0.133585	0.2887	0.412749	0.17877
		0.57954	0.684303	0.91016	0.17631	0.48484	-0.010929	0.13164
		0.58521	0.919298	1.10018	0.937615	0.45708	0.237997	0.13303
		0.67344	0.607867	0.64393	0.485256	0.70778	0.395204	0.12014
		0.82606	0.508237	0.51592	0.178999	0.39562	0.225319	0.36376
		0.34206	0.393856	0.53118	0.136719	0.02923	0.305553	0.2893
		0.41349	0.560331	0.7045	0.378876	0.15907	0.307796	0.33791
		0.46614	0.477044	0.15899	0.548446	0.01821	0.548685	0.10077
		1.43023	0.600987	1.73153	0.251315	0.31127	0.224054	0.23121
		0.55001	0.682062	0.26973	0.360947	0.25578	0.531449	0.2848
		0.39401	0.738579	0.54176	0.358904	0.11632	0.300622	0.01751
		0.4146	0.351351	0.24768	0.325974	0.19558	0.099006	0.34453
		0.65714	0.390415	0.77705	0.482181	0.4511	0.132196	0.01418
		1.04394	0.422336	0.28892	0.136694	0.18827	0.484858	0.06991
		0.36658	0.494853	0.92682	0.506486	0.36099	0.378253	0.06113
		0.34613	0.665489	0.5131	0.231577	0.44481	0.586259	0.02257
		1.55072	0.401142	0.56522	0.256147	0.27255	0.343547	0.30791
		1.34672	0.49924	0.14465	0.190603	0.35402	0.331064	0.10944
		1.0699	0.50361	0.5235	0.371089	0.19133	0.489327	0.07864
		0.69078	0.39411	0.63695	0.425939	0.29036	0.38357	0.09619
		1.56054	0.60752	0.70936	0.11361	0.28176	0.395947	0.09474
		0.58469	0.591327	0.675	0.480361	1.83719	0.366653	0.15719
		0.62305	0.378179	0.51334	0.699074	0.47762	0.574907	0.05896
		0.96012	0.751872	0.42443	0.786247	0.1334	0.110219	0.19511
		1.02403	0.184148	0.14992	0.373951	0.34623	0.57347	0.26795
		0.92459	0.382222	0.7767	0.589208	0.14053	0.36312	0.11018
		1.10013	0.880927	0.88356	0.08047	0.71453	0.663407	0.13583
		1.12812	0.089274	0.64575	0.345676	0.22394	0.229378	0.05325
		0.91536	0.742517	1.09342	0.456673	0.15525	0.579026	0.23099
		0.98769	0.474732	0.41147	0.057446	0.32736	0.645666	0.11392
		0.74629	0.708862	0.54874	0.050986	0.35966	0.290249	0.1246
		1.32899	0.634535	0.71088	0.282402	0.11229	0.60947	0.13749
		0.73149	0.726242	0.7681	0.577827	0.40255	0.170743	0.14935
		0.75676	0.196839	0.42346	0.778382	0.13609	0.620518	0.15096
		0.86119	0.341283	0.59384	0.272596	1.31463	0.539424	0.21535
		0.63889	0.261565	0.70443	0.186557	0.14753	0.29819	0.21967
		0.56556	0.416998	0.60496	0.142498	0.93359	0.404742	0.24858
		1.38533	0.568297	0.84671	0.354217	0.31106	0.295812	0.40636
		0.62691	0.483942	0.34505	0.765181	0.10057	0.926816	0.08885
		1.31043	0.793003	-0.29777	0.477651	0.34316	0.104625	0.16117
		1.12443	0.897215	0.0651	0.512914	-0.00459	0.196305	0.17731
		1.00569	0.526203	1.076	0.483309	0.66251	0.253772	0.22548
		1.0389	0.336536	0.61446	0.682108	0.69833	0.302929	0.19763
		1.14786	0.435845	1.48304	0.2929	0.5945	0.200986	0.42566
		1.13079	0.387927	0.03153	0.558221	0.35913	0.396764	0.19745
		1.14648	0.923709	0.19811	0.248492	0.22833	0.595085	0.07938
		1.28747	0.790937	0.11246	0.240245	2.51028	0.684923	0.30362
		1.27789	0.348344	0.50712	0.437397	0.23801	0.25067	0.26399
		0.98111	0.518665	1.51548	0.464526	0.38011	0.302368	0.17949
		1.11062	0.519658	0.12397	0.321832	0.19103	0.454824	0.35117
		1.11905	0.884877	0.60935	0.241439	0.64929	0.655023	0.37756
		0.7139	0.441106	1.26046	0.533816	0.19704	1.77073	0.13017
		0.63474	-0.073715	0.16476	0.458507	0.80688	0.747897	0.19463
		1.35401	0.39061	0.28994	0.17108	0.28368	2.46026	0.62182
		1.26967	0.883456	1.06928	0.275379	0.42202	0.812861	0.17122
		0.72621	0.558717	-0.0353	0.401341	1.33412	0.78218	0.2443
		1.14663	0.756558	-0.03035	0.625362	0.5812	0.428915	0.41914
		0.71273	0.366113	0.59216	0.433583	0.45517	1.01776	0.21262
		1.67403	1.08622	0.63507	0.538555	0.40376	0.571764	0.22176
		1.68664	0.835507	0.26454	0.294807	1.14353	0.363193	1.46263
		1.11556	0.779388	0.0633	0.334218	0.36449	0.18977	0.0655
		0.6197	0.588145	0.45882	0.305741	0.88324	0.340021	0.65913
		1.98401	0.506974	0.13586	0.426149	0.57342	0.706177	0.73838
		1.33876	0.348841	0.39198	0.709535	0.95856	0.673784	0.3384
		0.37292	0.509719	0.28477	0.470758	0.25433	0.732658	0.10284
		1.26195	0.681783	0.23616	0.235786	0.75221	0.727006	0.38939
		0.87021	0.478075	0.09664	0.496391	0.57244	0.774215	0.60528
		1.07181	0.42894	0.35315	0.172503	0.61498	0.682013
		1.66158	-0.098519	2.50214	0.384485	0.0595	0.249917
		0.69466	1.01663	0.32878	0.20166	1.31395	0.465449
		1.04859	0.813773	0.25673	0.348834	0.86357	0.694087
		1.6127	0.371202	0.78495	0.230703	1.08312	0.541673
		1.52707	0.431935	0.79538	0.412889	0.07437	0.740595
		0.75477	0.792641	0.20104	0.407362	0.56539	0.496997
		0.394	0.729018	0.46369	0.686199	1.5465	0.552922
		1.17306	0.836145	0.66378	0.369816	0.69481	0.334956
		1.41359	0.320486	0.78817	0.490051	0.43053	0.902445
		1.19818	0.806678	0.86822	0.464142	1.41598	0.996965
		0.92794	0.201562	0.97537	0.317884	0.11514	0.363103
		0.97788	0.76722	1.00546	0.537027	1.13357	0.411032
		1.03109	0.528819	2.03155	0.46932	0.24463	1.42907
		0.95313	0.533411	0.45307	0.413042	0.25079	1.47892
		0.99224	0.65606	0.39377	0.333123	1.33925	1.12293
		0.2462	0.447679	0.30579	0.524427	0.22071	1.20539
		1.3178	0.546202	2.05049	0.378826	0.98874	0.617246
		1.30869	0.968818	1.48299	0.611844	0.42663	0.365211
		1.13855	0.266545	1.44606	0.273189	0.27224	0.395352
		1.20031	0.503521	1.95163	0.439865	1.52553	0.497516
		1.08862	0.582435	1.88133	0.566359	1.08877	0.880688
		0.95554	1.02307	1.0999	0.329328	0.56282	0.724514
		0.97846	0.659287	1.37933	0.533445	0.20689	1.05084
		1.68537	0.195366	0.68976	0.294004	0.46566	0.679774
		1.30006	0.497912	1.1759	0.497844	0.44549	0.737861
		1.35726	0.543071	0.436	0.440113	0.36745	0.771545
		1.23465	0.561759	1.30982	0.420717	0.34277	0.825378
		1.24885	0.398944	0.46854	0.500979	0.90387	0.644798
		0.83427	0.515337	0.35378	0.552873	0.27191	0.76963
		1.22029	0.640002	1.12197	0.48937	0.03168	1.22611
		1.90607	0.398153	2.0543	-0.041163	0.78152	0.608464
		1.64509	0.582391	0.47105	0.389033	0.24624	1.16074
		1.18163	0.587293	1.34599	0.468693	1.28263	0.107292
		0.54946	0.619378	1.00507	0.301681	0.08549	1.10806
		1.53942	0.535283	0.91054	-0.113444	0.18535	0.9992
		1.32285	0.773673	1.06474	0.351853	0.15924	0.771015
		1.44527	0.454158	0.65829	0.571203	0.09686	0.889968
		0.93225	0.501824	0.29956	0.329314	-0.01748	1.04597
		1.17196	0.662248	0.38644	0.286104	0.15734	0.836175
		1.08217	0.550572	0.83067	0.316636	0.42657	2.11235
		1.50246	1.13367	0.4025	0.462448	0.08873	0.935543
		1.54553	1.15857	0.74137	0.330352	0.37021	0.367653
		0.84322	0.909261	0.40971	0.465712	0.09028	0.663393
		1.07966	1.29967	1.12615	0.798225	0.39603	0.292642
		0.92328	1.90624	1.07504	0.239716	0.27687	0.675544
		1.40008	0.948316	1.15477	0.38061	0.72195	0.667664
		1.14695	0.871387	1.00036	1.27642	0.38481	0.59494
		1.24739	1.1569	0.72144	0.944615	0.83335	0.003249
		1.26505	0.739426	0.6404	0.43387	0.11366	0.880925
		0.94612	0.866464	1.00432	0.569021	0.63799	1.15911
		1.01649	0.457156	1.05204	0.759439	0.67601	0.67376
		0.89218	0.809381	2.50961	0.16315	1.56679	0.825215
		1.41123	0.620205	1.88065	0.734238	0.35826	0.370527
		1.0573	1.24568	1.11256	0.544845	0.61388	0.021294
		0.93015	0.821382	2.42903	0.59341	0.70081	1.28912
		1.41616	0.705425	1.55526	0.354221	0.13509	0.321473
		1.93074	0.900056	2.08398	0.310923	0.19038	1.14326
		1.18856	1.05026	1.65621	0.367826	0.07848	0.377369
		1.12531	1.32082	1.76098	0.0272	0.22173	1.24184
			2.06461	2.2079	1.55061	0.36004	0.677814
			1.00565	2.38876	1.16177	0.45172	0.667981
			1.0967	2.46161	0.699095	0.44463	1.08459
			1.18957	2.20774	0.686807	1.07845	0.503897
			0.806403	3.35015	1.1683	0.43736	0.778144
			1.35599	1.92137	1.18173	0.51724	0.566352
			0.949854	2.96672	0.644326	0.13818	0.500542
			0.379193	2.3585	0.425256	0.12113	1.14798
			0.690329	2.29189	0.548043	0.18883	0.82235
			1.01225	2.27527	0.287054	0.17599	0.314205
			0.983329	2.83145	1.01128	0.86441	0.94976
			0.67473	2.95832	0.917267	1.12683	0.651535
			1.20013	2.54929	0.958886	0.77909	0.861559
			0.904993	1.39489	0.587001	1.29656	0.857286
			0.562878	1.83035	0.673212	0.84647	0.905506
			0.663384	3.49585	0.649099	0.34391	0.43551
			1.0972	0.79589	0.2156	0.69789	0.570218
			0.693265	1.56919	0.232918	0.50843	0.570384
			1.2019	2.95669	0.905154	0.34667	0.823818
			0.889242	3.11976	0.805981	0.55821	0.94228
			1.42524	0.97817	0.768024	0.82033
			0.882804	1.16792	0.900077	0.13948
			0.490551	0.76132	0.748291	0.31198
			1.19046	1.63978	0.989086	0.05084
			0.765593	0.26806	0.886555	1.35929
			0.946526	1.345	0.178057	0.92212
			0.953763	0.94025	0.779697	0.42555
			0.623761	1.45257	0.517786	0.08918
			1.0708	2.36097	0.781956
			0.513382	2.6873	0.816186
			1.29664	1.76703	0.691699
			0.755962	0.8204	0.747593
			0.886634	3.40976	0.942913
			0.920582	0.88853	0.710688
			1.11834	0.06628	0.666285
			0.851531	0.19824	0.816819
			1.06005	2.70676	0.872979
			0.891605	2.60259	0.83316
			1.05811	2.23925	0.609535
			0.871671	1.70741	0.729649
			0.602409	1.81148	3.04192
			0.440332	1.26316	1.52864
			1.00903	1.02953	1.56451
			0.803628	1.15559	1.71053
			1.13771	0.51005	1.50751
			1.14789	0.94014	1.19011
			1.06777	1.42969	1.79863
			0.743443	2.02032	1.39459
			1.19153	2.88767	0.691764
			0.831689	2.34959	0.385157
			0.569484	1.90963	1.25527
			0.992838	2.37126	0.772632
			0.539056	4.38389	1.9797
			0.636067	1.21336	1.00854
			0.489321	1.06358	0.833462
			0.832846	1.8683	0.814917
			0.724552	1.6211	0.746845
			1.26304	2.59299	2.08342
			0.806973	1.47295	1.36338
			1.20384	1.9656	1.91399
			0.842448	2.09097	1.08921
			0.82096	1.10292	1.66908
			1.45294	1.978	1.00785
			0.936324	0.81359	1.56162
			0.980602	0.72487	0.971868
			1.38195	1.45642	1.22833
			0.475588	3.30058	1.33424
			0.7085	2.10852	1.12042
			0.802273	0.42422	1.50646
			0.885479	2.85643	1.33897
			1.38775	2.12778	2.31476
			0.914398	2.73174	1.56707
			1.02072	2.84313	0.685089
			0.864952	1.33678	1.26264
			0.613834	0.70161	0.956457
			1.08868	1.27081	2.35626
			1.09183	2.56335	3.4582
			0.627162	2.61193	0.947835
			0.747807	3.38539	1.3748
			1.18945	2.46747	1.12849
			0.535415	0.90071	0.981344
			0.902358	1.90063	1.00668
			1.1145	1.28739	0.458332
			1.22097	2.55028	1.25777
			0.508611		1.64863
					0.610733
					2.47193
					1.38734
					1.92068
					1.39019
					0.724017
					1.26062
					0.820424
					2.24009
					1.21669
					0.995729
					1.03156
					2.57981
					1.3257
					1.14584
					1.92909
					1.64245
					1.20664
					0.80192
					1.4392
					0.852727
					1.12767
					1.03162
					1.30758
					2.21015
					1.50219
					0.44803
					0.80177
					0.567976
					1.58734
					1.81007
					2.068
					0.819501
					0.616403
					1.41289
					1.22786
					1.59421
					1.09252
					1.69014
					1.66258
					2.15718
					1.48542
					0.881435
					0.899726
					0.946417
					2.09546
					1.79603
					1.50738
					1.20188
					0.978847
					0.848441
					0.992282
					1.31123
					2.35745
					1.26314
					0.69589
					1.56913

## Sheet: Fig 4g
XPB accumulation (IF)		U2OS WT
		10 min		40 min		2 h		8 h
		-VCPi	+VCPi	-VCPi	+VCPi	-VCPi	+VCPi	-VCPi	+VCPi
		1.21479	0.77418	0.1463	-0.46783	0.29389	2.26497	0.27226	0.14298
		1.13873	1.02364	0.29806	0.02835	0.21587	0.12325	-0.17075	0.24274
		0.51957	0.96111	0.5468	0.29014	0.49281	0.25232	0.05948	0.23136
		0.67441	0.98684	0.20969	-0.05942	1.99372	0.46825	0.04927	0.14514
		0.54742	0.33033	0.08768	0.6668	0.30314	0.05336	0.19079	-0.00333
		0.92178	0.89256	0.33691	0.39738	-0.19993	0.02497	0.59951	0.13719
		1.24457	0.8301	-0.03737	0.3839	0.73473	0.34053	0.50771	0.43933
		0.52135	0.33319	0.26793	0.15232	0.63859	0.26233	0.18258	0.27747
		0.86995	0.75913	0.39266	1.12954	0.55456	0.27803	0.20008	0.25968
		0.63085	0.74486	0.33857	-0.51163	1.20481	0.19604	0.14774	0.14732
		1.40505	0.68586	0.49764	0.2563	0.55514	0.57554	0.18441	0.20361
		0.50551	1.05684	0.57647	0.66435	0.18202	0.48756	0.19639	0.25046
		1.73023	0.87653	0.58293	0.2521	1.12082	0.25089	0.15781	0.3892
		0.94179	0.71483	0.13749	0.03485	0.40836	0.41517	0.23867	0.51557
		1.00109	0.43328	0.63784	0.266	0.46963	0.26055	0.15095	0.32945
		1.0336	1.01931	0.28854	0.14998	0.29367	0.07666	-0.00695	0.2109
		0.66543	0.37593	1.84841	0.18524	0.26367	0.25095	0.24499	0.33275
		0.84369	0.4933	0.70367	0.62573	0.73113	0.18734	0.14464	0.34128
		0.91198	1.60026	0.35897	0.13323	0.14673	0.22882	0.37621	0.33581
		0.7423	1.03998	0.0033	0.45556	0.08102	-0.11248	0.30816	0.63703
		0.94847	0.95566	0.68774	0.26239	0.16386	0.79074	0.29272	0.68134
		1.33798	0.91693	1.16841	0.23764	0.36788	0.14489	0.30522	0.35562
		0.57992	0.74734	0.36341	0.20762	0.4112	0.14162	0.69521	0.32583
		0.61379	0.43071	0.06347	0.96305	0.36303	0.30191	0.37091	-0.05119
		1.67997	1.12363	0.09879	0.69595	0.37137	-0.106	0.23443	0.18078
		0.73515	0.83277	-0.01158	0.11466	1.04474	0.37204	0.34821	0.257
		1.1261	0.62963	0.57739	0.62611	0.26323	0.37498	-0.02427	0.50215
		0.6039	0.51606	0.99131	0.49152	0.2218	0.18235	0.3258	-0.00339
		0.50679	0.11225	0.93582	0.64583	0.53814	0.11638	0.48506	0.0322
		0.77131	0.52373	0.64291	0.35305	0.18939	0.311	0.48208	-0.06152
		1.38428	0.82041	0.99195	0.56687	0.14102	0.47929	0.07565	0.02667
		0.36056	0.85732	0.11213	0.33116	0.63203	0.38778	0.08818	0.00874
		1.63799	1.19035	1.17952	0.55952	0.33965	0.29894	0.36317	0.16599
		0.99268	1.54297	1.0615	0.16987	0.57711	0.2064	0.10582	-0.01986
		1.3575	0.93431	0.71076	0.63989	0.52139	0.10025	0.30749	-0.06582
		0.97048	0.73035	0.54071	0.51513	0.73945	0.04107	-0.07978	0.20215
		0.64206	0.62178	1.34369	0.50632	1.00074	0.32695	0.29678	0.24708
		1.28374	0.67345	0.76456	0.54725	0.63102	0.26494	0.31106	0.1104
		1.43214	1.01003	0.97846	0.37331	0.36327	0.02066	0.3465	0.09654
		1.20717	0.76093	0.20954	0.93749	0.59948	0.13435	0.22266	0.09359
		0.47203	0.89245	0.37191	0.87309	0.352	0.44112	0.32856	0.10574
		0.87736	0.72808	1.4853	0.51008	0.61134	0.14767	0.18781	0.06174
		1.04186	0.70791	1.16515	0.92496	0.78915	0.37139	0.17502	0.16635
		0.85887	0.42881	1.72918	0.62053	0.48775	0.18871	0.57082	0.17264
		0.89706	0.72679	1.28324	0.40718	0.55724	0.20443	0.37842	0.4087
		1.13782	0.39504	0.48293	0.67596	0.77825	0.28372	0.46056	0.10413
		0.76607	0.3683	1.04375	0.62106	0.40274	0.31168	0.61164	0.21408
		0.92343	0.46627	1.85023	0.71368	0.76379	0.13489	0.32139	-0.07915
		0.92295	0.59192	0.41046	0.48704	1.51032	0.4884	0.58843
		0.81345	0.57301	1.31915	0.69015	0.98776	0.2339	0.24919
		0.86612	0.07517	1.20593	0.58711	-0.23654	0.48601	0.38206
		0.69565	0.6928	1.02598	0.56491	-0.50173	0.0135	0.66595
		0.92274	0.23755	0.65352	0.97974	0.10261	0.17782	0.61415
		1.43196	0.3504	1.51219	0.68753	-0.08094	0.57487	0.00143
		1.63647	0.51543	1.18571	0.91097	0.00687	0.12417	-0.19926
		0.93817	0.47146	0.87607	0.42007	0.22914	0.47323	0.33457
		2.00063	0.71401	0.74206	0.55749	0.59041	1.32505	0.27327
		0.3154	0.87145	0.37066	1.09631	1.16994	0.51374	0.42064
		1.0978	0.9516	1.06535	0.46351	-0.05436	0.90004	0.33738
		1.96621	0.5471	0.5414	0.12205	0.24851	0.22924	0.2329
		0.6536	0.58744	1.3467	0.68215	-0.08137	0.17259	0.48918
		1.31661	0.96527	1.12811	0.93593	0.13576	0.54622	0.09096
		1.48514	0.29603	1.28857	0.4663	0.62119	0.50158	0.24332
		0.79943	0.62323	0.88972	0.54335	0.60072	0.08619	0.42135
		0.91325	0.48168	0.92944	1.03043	0.47077	-0.05093	0.33134
		1.20403	0.50663	1.42929	0.5228	0.19003	0.37053	0.22424
		1.91816	0.60041	1.27342	0.61032	-0.01189	0.73703	0.6567
		1.41939	0.64554	0.50207	0.43511	0.10397	0.17627	0.47458
		3.00805	0.54419	0.38012	0.30336	0.16387	0.58436	0.46876
		1.07878	0.58602	0.74709	0.46285	0.42163	0.82301	0.03482
		1.03784	0.62817	0.70004	0.70854	0.31969	0.09506	0.65663
		0.76576	0.60505	0.39361	1.12966	0.32308	0.56661	0.10597
		1.25181	0.60994	0.98445	0.34182	0.51844	1.49246	0.2787
		1.61079	0.70562	0.80475	0.38531	0.35613	0.5483	0.51646
		1.81901	0.48725	0.79193	0.6537	0.37139	0.67831	0.46939
		0.71744	0.71969	0.9554	0.45279	0.31772	0.00513	0.51046
		1.00891	0.87932	0.58292	0.77707	0.26364	0.33515	0.3135
		1.40755	0.70517	0.97846	0.44728	0.75287	0.34158	0.4246
		0.80374	0.63748	0.73501	0.42815	0.51035	0.4047	0.41628
		1.46474	0.52768	1.22444	0.49738	0.93727	0.47539	0.3611
		1.44361	0.54876	1.0802	0.90609	0.15724	0.34589	0.33138
		0.74581	0.51739	1.66095	0.65035	1.0331	0.08371	0.56225
		1.08942	0.84309	1.82127	0.82774	0.22064	0.34975	0.17916
		1.51279	0.66882	1.5601	0.5336	0.47568	0.39792	0.56712
		1.99774	0.31281	1.37895	0.59575	0.5324	0.22318	0.47898
		1.61881	0.63823	1.63591	0.46024	0.24142	0.19849	0.72483
		1.26337	0.52083	1.39375	-0.02815	0.27234	0.22639	0.71074
		2.06953	0.54451	1.10725	0.53156	0.38777	0.15468	0.53875
		1.02247	0.35874	1.12961	0.40757	0.32297	0.31117	0.54304
		1.27404	0.49756	0.70131	-0.03444	0.24035	0.34493	0.22503
		1.10098	0.30193	1.83112	0.07623	0.48092	0.73729	0.35489
		1.29566	0.51168	1.4542	0.46419	0.20135	0.40739	-0.24625
		1.43715	0.64042	0.38312	0.47522	0.21873	0.19478	0.07448
		1.30071		0.52421	0.36556	0.53144	0.148	0.20142
		1.01224		1.1748	0.5725	0.18852	1.14565	-0.05148
		1.07127		0.74061	0.12343	0.67611	0.23712	0.62934
		1.64447		0.8918	0.44538	0.22299	0.16749	0.03663
		1.04737		1.28923	0.41092	0.54201	0.87659	0.38493
		1.67821		0.84428	0.53898	0.39101	0.40641	-0.07276
		0.73247		1.48055	0.40683	0.00296	0.85179	0.17044
		1.21317		0.866	0.17169	0.51649	0.43867	-0.14454
		0.62459		0.69589	0.28969	0.08243	0.15625	0.18847
		1.86262		1.06283	0.38873	0.24727	0.19188	0.18269
		0.65933		0.58557	0.05982	-0.00544	0.02677	0.1706
		0.88164		0.99211	0.1448	0.41387	0.01161	0.26628
		0.73912		0.96714	0.42994	-0.27537	0.49192	0.22853
		0.89046		0.94629	0.17893	0.17076	0.17235	0.12633
		0.37464		0.05697	0.44443	-0.08216	0.27424	0.45421
		0.68714		0.05866	0.40012	0.07759	0.23072	0.49879
		0.37303		2.20798	0.42314	0.05141	0.15518	0.30884
		1.38269		0.31252	0.55567	-0.02803	-0.0489	0.1783
		0.66961		0.32828	0.52735	0.22454	0.53452	0.0936
		0.5534		0.34013	0.00457	-0.07524	0.34186	0.16331
		1.40387		1.20672	0.53554	0.20803	0.50078	0.24428
		0.48565		0.08953	0.3663	0.24179	0.36032	0.33174
		0.52729		1.41984	0.32265	0.07995	0.56513	0.2188
		1.207		0.68484	0.42034	0.34468	0.12499	0.30393
		1.05861		0.20206	0.26579	-0.00199	0.11551	0.34454
		0.74744		0.23203	0.4448	0.07056	0.34836	0.33179
		0.64839		0.58334		0.1805	0.09009	0.33752
		-0.06437		1.05787		0.09755	0.12907	0.20767
		0.38606		0.48972		0.24702	0.25284	0.25117
		1.27997		0.46558		0.29853	0.44776	0.19543
		0.5974		1.50354		0.06704	0.72768	0.14865
		0.69417		0.94892		0.31028	0.44233	0.33746
		-0.11993		0.35629		0.09205	0.41164	0.29995
		0.63499		2.39934		0.39892	0.06146	0.837
		0.38109		0.21788		0.45498	0.50851	0.23069
		1.35596		1.23348		0.13438	0.48403	0.07828
		2.26921		1.2686		0.43961	0.49347	0.28708
		0.57782		0.71182		0.13238	0.05986	0.09952
		0.6642		1.0252		0.2961	0.36448	0.30482
		0.68923		0.30474		0.30221	0.31767	0.7107
		0.55196		0.4313		0.34891	0.52001	0.32447
		0.71099		0.26676		0.49715	0.67842	0.44485
		0.81234		0.46358		1.08416	1.01089	0.66093
		0.38868		0.77426		0.38798	0.48335	0.404
		0.81669		0.60597		1.32105	1.00363	0.53307
		0.6034		0.50264		0.81398	0.11367	0.24741
		0.77971		0.75916		0.59876	0.29056
		0.77477				0.30484	0.92103
		0.281				1.54796	0.18273
		0.96385				0.69949	0.46049
		0.63121				0.35191	0.33568
		0.48971					0.76394
							0.27438
							0.15233
							0.40889
							0.56394
							0.37677
							0.2811
							0.62894
							2.84534
							0.00508
							0.1503
							0.11811
							2.20056
							0.69333
							0.66041
							0.44455
							0.22385

[truncated: 17 more sheets: Fig 5b, Fig 5d, Fig 5f, Fig 5h, Fig 5i, Fig 6h, Fig 6f, SF 1j, SF 2b, SF 2c, SF 2d, SF 5d, SF 5e, SF 5f, SF 5g, SF 5h, SF 5i]
